# Supplementary material for: Diaqua­bis­(2-hy­droxy­benzoato-κO 1)bis­(nicotinamide-κN 1)cadmium–diaqua­bis­(2-hy­droxy­benzoato-κ2 O 1,O 1′)(nico­tin­amide-κN)cadmium–water (1/2/4)
Source: Acta Crystallogr Sect E Struct Rep Online. 2013 Mar 9;69(Pt 4):m191–2. doi: 10.1107/S1600536813006168 (PMC3629475; doi:10.1107/S1600536813006168)
Supplement: Supplementary file 1 [file e-69-0m191-sup1.cif]

##############################################################################
#                                                                            #
# This CIF contains the data in a paper accepted for publication in          #
# Acta Crystallographica Section E. It conforms to the requirements of       #
# Notes for Authors for Acta Crystallographica Section E, and has been       #
# peer reviewed under the auspices of the IUCr Commission on Journals.       #
#                                                                            #
# Full details of the Crystallographic Information File format               #
# are given in the paper "The Crystallographic Information File (CIF):       #
# a New Standard Archive File for Crystallography" by S. R. Hall, F. H.      #
# Allen and I. D. Brown [Acta Cryst. (1991), A47, 655-685].                  #
#                                                                            #
# The current version of the core CIF dictionary is obtainable from          #
# ftp://ftp.iucr.org/pub/cif_core.dic.                                       #
#                                                                            #
# Software is freely available for graphical display of the structure(s)     #
# in this CIF. For information consult the CIF software page                 #
# http://www.iucr.org/resources/cif/software.                                #
#                                                                            #
# This file may be used for bona fide research purposes within the           #
# scientific community so long as proper attribution is given to the journal # 
# article from which it was obtained.                                        #
#                                                                            #
##############################################################################
data_I
_audit_creation_method     SHELXL-97
_chemical_name_systematic
;\
Diaquabis(2-hydroxybenzoato-\k<i>O</i>^1^)bis(nicotinamide-\
\k<i>N</i>^1^)cadmium--diaquabis(2-hydroxybenzoato-\
\k^2^<i>O</i>^1^,<i>O</i>^1'^)(nicotinamide-\k<i>N</i>)cadmium--water (1/2/4)
;
_chemical_name_common     ?
_chemical_formula_moiety     'C26 H26 Cd N4 O10, 2(C20 H20 Cd N2 O9), 4(H2 O)'
_chemical_formula_sum     'C66 H74 Cd3 N8 O32'
_chemical_formula_iupac
;
[Cd (C7 H5 O3)2 (C6 H6 N O)2 (H2 O)2], 2[Cd (C7 H5 O3)2 (C6 H6 N O)
(H2 O)2], 4H2 O
;
_chemical_formula_weight     1828.56
_chemical_melting_point     ?
_symmetry_cell_setting     triclinic
_symmetry_space_group_name_H-M     'P -1'
_symmetry_space_group_name_Hall     '-P 1'
loop_
    _symmetry_equiv_pos_as_xyz
    'x, y, z'
    '-x, -y, -z'
_cell_length_a     10.3446(2)
_cell_length_b     13.5779(3)
_cell_length_c     14.6586(3)
_cell_angle_alpha     71.226(3)
_cell_angle_beta     71.364(3)
_cell_angle_gamma     69.221(2)
_cell_volume     1772.85(7)
_cell_formula_units_Z     1
_cell_measurement_reflns_used     9969
_cell_measurement_theta_min     2.33
_cell_measurement_theta_max     28.36
_cell_measurement_temperature     100(2)
_exptl_crystal_description     block
_exptl_crystal_colour     colorless
_exptl_crystal_size_max     0.42
_exptl_crystal_size_mid     0.32
_exptl_crystal_size_min     0.29
_exptl_crystal_density_diffrn     1.713
_exptl_crystal_density_meas     ?
_exptl_crystal_density_method     'not measured'
_exptl_crystal_F_000     926
_exptl_absorpt_coefficient_mu     0.989
_exptl_absorpt_correction_type     multi-scan
_exptl_absorpt_process_details     '(SADABS; Bruker, 2005)'
_exptl_absorpt_correction_T_min     0.691
_exptl_absorpt_correction_T_max     0.751
_exptl_special_details
;
;
_diffrn_ambient_temperature     100(2)
_diffrn_radiation_type     MoK\a
_diffrn_radiation_wavelength     0.71073
_diffrn_radiation_source     'fine-focus sealed tube'
_diffrn_radiation_monochromator     graphite
_diffrn_measurement_device_type     'Bruker Kappa APEXII CCD area-detector'
_diffrn_measurement_method     '\f and \w scans'
_diffrn_detector_area_resol_mean     ?
_diffrn_reflns_number     31862
_diffrn_reflns_av_R_equivalents     0.0185
_diffrn_reflns_av_sigmaI/netI     0.0165
_diffrn_reflns_theta_min     1.51
_diffrn_reflns_theta_max     28.36
_diffrn_reflns_theta_full     28.36
_diffrn_measured_fraction_theta_max     0.994
_diffrn_measured_fraction_theta_full     0.994
_diffrn_reflns_limit_h_min     -13
_diffrn_reflns_limit_h_max     13
_diffrn_reflns_limit_k_min     -17
_diffrn_reflns_limit_k_max     18
_diffrn_reflns_limit_l_min     -19
_diffrn_reflns_limit_l_max     19
_diffrn_standards_number     ?
_diffrn_standards_interval_count     ?
_diffrn_standards_interval_time     ?
_diffrn_standards_decay_%     ?
_refine_special_details
;
 Refinement of F^2^ against ALL reflections.  The weighted R-factor wR and
 goodness of fit S are based on F^2^, conventional R-factors R are based
 on F, with F set to zero for negative F^2^. The threshold expression of
 F^2^ > 2sigma(F^2^) is used only for calculating R-factors(gt) etc. and is
 not relevant to the choice of reflections for refinement.  R-factors based
 on F^2^ are statistically about twice as large as those based on F, and R-
 factors based on ALL data will be even larger.
;
_reflns_number_total     8814
_reflns_number_gt     8335
_reflns_threshold_expression     I>2\s(I)
_refine_ls_structure_factor_coef     Fsqd
_refine_ls_matrix_type     full
_refine_ls_R_factor_all     0.0211
_refine_ls_R_factor_gt     0.0194
_refine_ls_wR_factor_gt     0.0488
_refine_ls_wR_factor_ref     0.0503
_refine_ls_goodness_of_fit_ref     1.065
_refine_ls_restrained_S_all     1.097
_refine_ls_number_reflns     8814
_refine_ls_number_parameters     545
_refine_ls_number_restraints     12
_refine_ls_hydrogen_treatment     mixed
_refine_ls_weighting_scheme     calc
_refine_ls_weighting_details
         'calc w=1/[\s^2^(Fo^2^)+(0.0186P)^2^+1.5957P] where P=(Fo^2^+2Fc^2^)/3'
_atom_sites_solution_hydrogens     geom
_atom_sites_solution_primary     direct
_atom_sites_solution_secondary     difmap
_refine_ls_shift/su_max     0.020
_refine_ls_shift/su_mean     0.000
_refine_diff_density_max     0.784
_refine_diff_density_min     -0.546
_refine_ls_extinction_method     none
_refine_ls_extinction_coef     ?
loop_
    _atom_type_symbol
    _atom_type_description
    _atom_type_scat_dispersion_real
    _atom_type_scat_dispersion_imag
    _atom_type_scat_source
    'C' 'C' 0.0033 0.0016
                         'International Tables Vol C Tables 4.2.6.8 and 6.1.1.4'
    'H' 'H' 0.0000 0.0000
                         'International Tables Vol C Tables 4.2.6.8 and 6.1.1.4'
    'N' 'N' 0.0061 0.0033
                         'International Tables Vol C Tables 4.2.6.8 and 6.1.1.4'
    'O' 'O' 0.0106 0.0060
                         'International Tables Vol C Tables 4.2.6.8 and 6.1.1.4'
    'Cd' 'Cd' -0.8075 1.2024
                         'International Tables Vol C Tables 4.2.6.8 and 6.1.1.4'
_computing_data_collection     'APEX2 (Bruker, 2007)'
_computing_cell_refinement     'SAINT (Bruker, 2007)'
_computing_data_reduction     'SAINT (Bruker, 2007)'
_computing_structure_solution     'SHELXS97 (Sheldrick, 2008)'
_computing_structure_refinement     'SHELXL97 (Sheldrick, 2008)'
_computing_molecular_graphics     'ORTEP-3 for Windows (Farrugia, 2012)'
_computing_publication_material
                                'WinGX (Farrugia, 2012) and PLATON (Spek, 2009)'
loop_
    _atom_site_type_symbol
    _atom_site_label
    _atom_site_fract_x
    _atom_site_fract_y
    _atom_site_fract_z
    _atom_site_U_iso_or_equiv
    _atom_site_adp_type
    _atom_site_calc_flag
    _atom_site_refinement_flags
    _atom_site_occupancy
    _atom_site_symmetry_multiplicity
    _atom_site_disorder_assembly
    _atom_site_disorder_group
    Cd Cd1 0.0000 0.0000 0.5000 0.01311(4) Uani d S 1 2 . .
    Cd Cd2 0.877004(11) 0.624380(8) 0.830132(7) 0.01203(3) Uani d . 1 1 . .
    O O1 -0.31150(13) 0.19557(12) 0.54455(9) 0.0269(3) Uani d . 1 1 . .
    O O2 -0.16718(12) 0.06304(10) 0.63352(8) 0.0180(2) Uani d . 1 1 . .
    O O3 -0.27174(12) -0.03188(9) 0.80840(9) 0.0194(2) Uani d . 1 1 . .
    H H3 -0.2076 -0.0189 0.7578 0.029 Uiso calc R 1 1 . .
    O O4 0.49310(12) 0.13733(10) 0.28241(8) 0.0201(2) Uani d . 1 1 . .
    O O5 0.08538(14) -0.16188(10) 0.60766(9) 0.0178(2) Uani d . 1 1 . .
    H H51 0.044(3) -0.205(2) 0.6227(19) 0.039(7) Uiso d . 1 1 . .
    H H52 0.156(3) -0.184(2) 0.566(2) 0.038(7) Uiso d . 1 1 . .
    O O6 0.77699(14) 0.61782(10) 0.69250(9) 0.0224(2) Uani d . 1 1 . .
    O O7 0.96639(14) 0.67201(10) 0.66363(8) 0.0211(2) Uani d . 1 1 . .
    O O8 0.70522(15) 0.59461(12) 0.54991(11) 0.0310(3) Uani d . 1 1 . .
    H H81 0.6944 0.6014 0.6071 0.046 Uiso calc R 1 1 . .
    O O9 0.98282(12) 0.74204(9) 0.83579(8) 0.0164(2) Uani d . 1 1 . .
    O O10 0.90014(12) 0.66520(9) 0.99076(8) 0.0182(2) Uani d . 1 1 . .
    O O11 1.13543(13) 0.86917(10) 0.78926(8) 0.0189(2) Uani d . 1 1 . .
    H H111 1.0909 0.8337 0.7797 0.028 Uiso calc R 1 1 . .
    O O12 0.58701(14) 0.36892(11) 0.80202(9) 0.0258(3) Uani d . 1 1 . .
    O O13 0.67334(13) 0.77253(10) 0.84526(9) 0.0162(2) Uani d . 1 1 . .
    H H131 0.700(2) 0.820(2) 0.8404(17) 0.025(6) Uiso d . 1 1 . .
    H H132 0.630(3) 0.792(2) 0.8042(19) 0.031(6) Uiso d . 1 1 . .
    O O14 1.07045(13) 0.47416(10) 0.83130(9) 0.0174(2) Uani d . 1 1 . .
    H H141 1.146(3) 0.480(2) 0.803(2) 0.038(7) Uiso d . 1 1 . .
    H H142 1.078(3) 0.431(2) 0.886(2) 0.035(6) Uiso d . 1 1 . .
    O O15 0.33286(16) 0.49084(15) 0.73091(12) 0.0383(4) Uani d D 1 1 . .
    H H15A 0.331(3) 0.532(2) 0.6724(14) 0.056(9) Uiso d D 1 1 . .
    H H15B 0.416(2) 0.454(2) 0.736(2) 0.055 Uiso d D 1 1 . .
    O O16A 0.3642(4) 0.5663(3) 0.5283(3) 0.0691(10) Uani d PD 0.70 1 . .
    H H161 0.330(5) 0.563(4) 0.486(3) 0.070 Uiso d PD 0.70 1 . .
    H H162 0.377(5) 0.632(2) 0.510(3) 0.070 Uiso d PD 0.70 1 . .
    O O16B 0.4434(6) 0.5903(5) 0.5461(4) 0.0407(12) Uani d PD 0.30 1 . .
    H H163 0.478(9) 0.541(6) 0.518(7) 0.055 Uiso d PD 0.30 1 . .
    H H164 0.516(6) 0.615(7) 0.543(7) 0.055 Uiso d PD 0.30 1 . .
    N N1 0.16652(14) 0.06569(10) 0.51738(10) 0.0141(2) Uani d . 1 1 . .
    N N2 0.59990(15) 0.17238(12) 0.37443(10) 0.0201(3) Uani d . 1 1 . .
    H H2A 0.6712 0.1831 0.3237 0.024 Uiso calc R 1 1 . .
    H H2B 0.5985 0.1786 0.4327 0.024 Uiso calc R 1 1 . .
    N N3 0.75275(14) 0.50506(10) 0.93253(10) 0.0137(2) Uani d . 1 1 . .
    N N4 0.47937(16) 0.27600(12) 0.94629(11) 0.0205(3) Uani d . 1 1 . .
    H H4A 0.4403 0.2514 0.9162 0.025 Uiso calc R 1 1 . .
    H H4B 0.4640 0.2578 1.0113 0.025 Uiso calc R 1 1 . .
    C C1 -0.28699(17) 0.13245(14) 0.62445(12) 0.0171(3) Uani d . 1 1 . .
    C C2 -0.40629(16) 0.13224(13) 0.71493(11) 0.0146(3) Uani d . 1 1 . .
    C C3 -0.39584(16) 0.04683(13) 0.79939(11) 0.0147(3) Uani d . 1 1 . .
    C C4 -0.51546(17) 0.03905(13) 0.87677(11) 0.0165(3) Uani d . 1 1 . .
    H H4 -0.5096 -0.0216 0.9319 0.020 Uiso calc R 1 1 . .
    C C5 -0.64234(17) 0.11948(13) 0.87315(12) 0.0171(3) Uani d . 1 1 . .
    H H5 -0.7235 0.1140 0.9260 0.021 Uiso calc R 1 1 . .
    C C6 -0.65202(17) 0.20861(13) 0.79242(12) 0.0166(3) Uani d . 1 1 . .
    H H6 -0.7381 0.2655 0.7914 0.020 Uiso calc R 1 1 . .
    C C7 -0.53499(17) 0.21351(13) 0.71370(11) 0.0159(3) Uani d . 1 1 . .
    H H7 -0.5424 0.2732 0.6578 0.019 Uiso calc R 1 1 . .
    C C8 0.27348(16) 0.09059(12) 0.44208(11) 0.0141(3) Uani d . 1 1 . .
    H H8 0.2780 0.0842 0.3784 0.017 Uiso calc R 1 1 . .
    C C9 0.37801(16) 0.12524(12) 0.45284(11) 0.0133(3) Uani d . 1 1 . .
    C C10 0.37015(17) 0.13455(12) 0.54640(11) 0.0152(3) Uani d . 1 1 . .
    H H10 0.4399 0.1577 0.5567 0.018 Uiso calc R 1 1 . .
    C C11 0.25952(17) 0.10974(13) 0.62432(11) 0.0166(3) Uani d . 1 1 . .
    H H11 0.2521 0.1159 0.6887 0.020 Uiso calc R 1 1 . .
    C C12 0.15991(17) 0.07589(12) 0.60704(11) 0.0156(3) Uani d . 1 1 . .
    H H12 0.0840 0.0592 0.6606 0.019 Uiso calc R 1 1 . .
    C C13 0.49426(16) 0.14670(12) 0.36310(11) 0.0149(3) Uani d . 1 1 . .
    C C14 0.88452(18) 0.64560(12) 0.63308(11) 0.0174(3) Uani d . 1 1 . .
    C C15 0.91699(18) 0.64417(12) 0.52719(11) 0.0171(3) Uani d . 1 1 . .
    C C16 0.82761(19) 0.61560(13) 0.49183(13) 0.0205(3) Uani d . 1 1 . .
    C C17 0.8645(2) 0.60858(14) 0.39349(13) 0.0255(4) Uani d . 1 1 . .
    H H17 0.8043 0.5891 0.3693 0.031 Uiso calc R 1 1 . .
    C C18 0.9885(2) 0.62997(14) 0.33131(13) 0.0274(4) Uani d . 1 1 . .
    H H18 1.0134 0.6242 0.2646 0.033 Uiso calc R 1 1 . .
    C C19 1.0772(2) 0.65980(15) 0.36474(13) 0.0255(4) Uani d . 1 1 . .
    H H19 1.1616 0.6755 0.3211 0.031 Uiso calc R 1 1 . .
    C C20 1.04131(19) 0.66644(14) 0.46248(12) 0.0207(3) Uani d . 1 1 . .
    H H20 1.1019 0.6864 0.4859 0.025 Uiso calc R 1 1 . .
    C C21 0.96738(16) 0.72866(12) 0.92860(11) 0.0130(3) Uani d . 1 1 . .
    C C22 1.03321(15) 0.79060(12) 0.95921(11) 0.0124(3) Uani d . 1 1 . .
    C C23 1.11546(16) 0.85634(12) 0.88791(11) 0.0140(3) Uani d . 1 1 . .
    C C24 1.18204(17) 0.90993(13) 0.91789(12) 0.0177(3) Uani d . 1 1 . .
    H H24 1.2383 0.9537 0.8697 0.021 Uiso calc R 1 1 . .
    C C25 1.16626(18) 0.89943(13) 1.01733(12) 0.0187(3) Uani d . 1 1 . .
    H H25 1.2112 0.9366 1.0372 0.022 Uiso calc R 1 1 . .
    C C26 1.08496(18) 0.83482(13) 1.08907(12) 0.0183(3) Uani d . 1 1 . .
    H H26 1.0741 0.8280 1.1575 0.022 Uiso calc R 1 1 . .
    C C27 1.02046(16) 0.78079(13) 1.05937(11) 0.0150(3) Uani d . 1 1 . .
    H H27 0.9662 0.7360 1.1082 0.018 Uiso calc R 1 1 . .
    C C28 0.69587(16) 0.45880(12) 0.89278(11) 0.0147(3) Uani d . 1 1 . .
    H H28 0.7059 0.4791 0.8231 0.018 Uiso calc R 1 1 . .
    C C29 0.62276(16) 0.38230(12) 0.94916(11) 0.0136(3) Uani d . 1 1 . .
    C C30 0.60890(16) 0.35230(12) 1.05111(11) 0.0146(3) Uani d . 1 1 . .
    H H30 0.5601 0.3000 1.0917 0.018 Uiso calc R 1 1 . .
    C C31 0.66750(17) 0.39997(13) 1.09260(11) 0.0156(3) Uani d . 1 1 . .
    H H31 0.6592 0.3810 1.1621 0.019 Uiso calc R 1 1 . .
    C C32 0.73819(16) 0.47544(12) 1.03128(11) 0.0148(3) Uani d . 1 1 . .
    H H32 0.7782 0.5078 1.0601 0.018 Uiso calc R 1 1 . .
    C C33 0.56221(17) 0.34110(13) 0.89312(12) 0.0173(3) Uani d . 1 1 . .
loop_
    _atom_site_aniso_label
    _atom_site_aniso_U_11
    _atom_site_aniso_U_22
    _atom_site_aniso_U_33
    _atom_site_aniso_U_12
    _atom_site_aniso_U_13
    _atom_site_aniso_U_23
    Cd1 0.01042(7) 0.01605(8) 0.01411(7) -0.00624(6) -0.00107(5) -0.00409(5)
    Cd2 0.01288(6) 0.01225(5) 0.01173(5) -0.00601(4) -0.00242(4) -0.00147(4)
    O1 0.0173(6) 0.0418(8) 0.0148(5) -0.0056(6) -0.0013(5) -0.0033(5)
    O2 0.0125(5) 0.0234(6) 0.0191(5) -0.0054(5) -0.0004(4) -0.0093(5)
    O3 0.0150(6) 0.0182(6) 0.0216(6) -0.0033(5) -0.0025(4) -0.0037(4)
    O4 0.0148(6) 0.0300(6) 0.0164(5) -0.0068(5) -0.0036(4) -0.0060(5)
    O5 0.0169(6) 0.0215(6) 0.0154(5) -0.0100(5) -0.0015(4) -0.0019(4)
    O6 0.0267(7) 0.0206(6) 0.0168(5) -0.0099(5) 0.0013(5) -0.0029(4)
    O7 0.0314(7) 0.0205(6) 0.0131(5) -0.0117(5) -0.0055(5) -0.0012(4)
    O8 0.0296(7) 0.0337(7) 0.0319(7) -0.0148(6) -0.0089(6) -0.0023(6)
    O9 0.0177(6) 0.0203(6) 0.0145(5) -0.0094(5) -0.0030(4) -0.0046(4)
    O10 0.0191(6) 0.0188(6) 0.0190(5) -0.0118(5) -0.0062(4) 0.0017(4)
    O11 0.0224(6) 0.0246(6) 0.0129(5) -0.0149(5) -0.0023(4) -0.0010(4)
    O12 0.0301(7) 0.0368(7) 0.0179(6) -0.0202(6) -0.0014(5) -0.0079(5)
    O13 0.0166(6) 0.0159(6) 0.0172(5) -0.0053(5) -0.0064(4) -0.0020(4)
    O14 0.0162(6) 0.0175(6) 0.0157(5) -0.0047(5) -0.0033(4) -0.0006(4)
    O15 0.0264(8) 0.0539(10) 0.0326(8) -0.0164(7) -0.0057(6) -0.0029(7)
    O16A 0.0534(18) 0.069(2) 0.066(2) -0.0221(16) -0.0284(15) 0.0282(16)
    O16B 0.040(3) 0.043(3) 0.036(3) -0.012(3) -0.016(2) 0.004(2)
    N1 0.0136(6) 0.0134(6) 0.0158(6) -0.0050(5) -0.0040(5) -0.0021(5)
    N2 0.0150(7) 0.0312(8) 0.0176(6) -0.0129(6) -0.0009(5) -0.0061(6)
    N3 0.0114(6) 0.0122(6) 0.0176(6) -0.0039(5) -0.0031(5) -0.0033(5)
    N4 0.0248(7) 0.0245(7) 0.0193(6) -0.0165(6) -0.0025(6) -0.0064(5)
    C1 0.0149(7) 0.0233(8) 0.0161(7) -0.0082(6) -0.0010(6) -0.0080(6)
    C2 0.0136(7) 0.0183(7) 0.0148(7) -0.0069(6) -0.0014(5) -0.0070(6)
    C3 0.0140(7) 0.0153(7) 0.0177(7) -0.0045(6) -0.0035(6) -0.0075(6)
    C4 0.0188(8) 0.0166(7) 0.0156(7) -0.0079(6) -0.0023(6) -0.0042(6)
    C5 0.0164(7) 0.0214(8) 0.0167(7) -0.0096(6) 0.0017(6) -0.0093(6)
    C6 0.0142(7) 0.0192(8) 0.0187(7) -0.0046(6) -0.0029(6) -0.0086(6)
    C7 0.0165(7) 0.0182(7) 0.0155(7) -0.0063(6) -0.0037(6) -0.0055(6)
    C8 0.0135(7) 0.0152(7) 0.0144(7) -0.0048(6) -0.0043(5) -0.0026(5)
    C9 0.0110(7) 0.0120(7) 0.0161(7) -0.0026(5) -0.0043(5) -0.0019(5)
    C10 0.0146(7) 0.0155(7) 0.0174(7) -0.0049(6) -0.0063(6) -0.0029(6)
    C11 0.0187(8) 0.0178(7) 0.0140(7) -0.0057(6) -0.0052(6) -0.0027(6)
    C12 0.0155(7) 0.0148(7) 0.0154(7) -0.0055(6) -0.0027(6) -0.0018(5)
    C13 0.0122(7) 0.0138(7) 0.0165(7) -0.0021(6) -0.0040(5) -0.0018(5)
    C14 0.0246(8) 0.0112(7) 0.0135(7) -0.0039(6) -0.0032(6) -0.0015(5)
    C15 0.0234(8) 0.0123(7) 0.0130(7) -0.0029(6) -0.0048(6) -0.0015(5)
    C16 0.0250(9) 0.0133(7) 0.0225(8) -0.0030(6) -0.0099(7) -0.0013(6)
    C17 0.0386(11) 0.0167(8) 0.0250(8) -0.0024(7) -0.0191(8) -0.0041(6)
    C18 0.0436(11) 0.0180(8) 0.0150(7) 0.0017(8) -0.0111(7) -0.0040(6)
    C19 0.0307(10) 0.0221(8) 0.0149(7) -0.0034(7) -0.0009(7) -0.0017(6)
    C20 0.0253(9) 0.0185(8) 0.0156(7) -0.0048(7) -0.0042(6) -0.0024(6)
    C21 0.0100(7) 0.0119(7) 0.0163(7) -0.0020(5) -0.0033(5) -0.0030(5)
    C22 0.0097(7) 0.0120(6) 0.0151(7) -0.0028(5) -0.0029(5) -0.0032(5)
    C23 0.0130(7) 0.0130(7) 0.0152(7) -0.0036(6) -0.0032(5) -0.0026(5)
    C24 0.0176(8) 0.0149(7) 0.0219(8) -0.0085(6) -0.0047(6) -0.0017(6)
    C25 0.0200(8) 0.0160(7) 0.0246(8) -0.0060(6) -0.0084(6) -0.0064(6)
    C26 0.0197(8) 0.0191(8) 0.0166(7) -0.0033(6) -0.0054(6) -0.0063(6)
    C27 0.0130(7) 0.0151(7) 0.0152(7) -0.0037(6) -0.0018(5) -0.0030(5)
    C28 0.0135(7) 0.0150(7) 0.0155(7) -0.0047(6) -0.0016(5) -0.0042(5)
    C29 0.0100(7) 0.0129(7) 0.0179(7) -0.0032(5) -0.0014(5) -0.0055(5)
    C30 0.0116(7) 0.0129(7) 0.0181(7) -0.0043(6) -0.0020(5) -0.0027(5)
    C31 0.0146(7) 0.0157(7) 0.0159(7) -0.0044(6) -0.0036(6) -0.0026(6)
    C32 0.0130(7) 0.0147(7) 0.0180(7) -0.0041(6) -0.0049(6) -0.0039(6)
    C33 0.0159(7) 0.0191(8) 0.0190(7) -0.0069(6) -0.0016(6) -0.0075(6)
_geom_special_details
;
 All esds (except the esd in the dihedral angle between two l.s. planes)
 are estimated using the full covariance matrix.  The cell esds are taken
 into account individually in the estimation of esds in distances, angles
 and torsion angles; correlations between esds in cell parameters are only
 used when they are defined by crystal symmetry.  An approximate (isotropic)
 treatment of cell esds is used for estimating esds involving l.s. planes.
;
loop_
    _geom_bond_atom_site_label_1
    _geom_bond_atom_site_label_2
    _geom_bond_site_symmetry_2
    _geom_bond_distance
    _geom_bond_publ_flag
    Cd1 O2 . 2.3279(11) yes
    Cd1 O2 2_556 2.3279(11) ?
    Cd1 O5 . 2.3200(12) yes
    Cd1 O5 2_556 2.3200(12) ?
    Cd1 N1 . 2.3118(13) yes
    Cd1 N1 2_556 2.3118(13) ?
    Cd2 O6 . 2.5814(13) yes
    Cd2 O7 . 2.2795(11) yes
    Cd2 O9 . 2.2675(11) yes
    Cd2 O10 . 2.6839(12) yes
    Cd2 O13 . 2.3486(12) yes
    Cd2 O14 . 2.2953(12) yes
    Cd2 N3 . 2.2824(13) yes
    O1 C1 . 1.249(2) ?
    O2 C1 . 1.280(2) ?
    O3 C3 . 1.3608(19) ?
    O3 H3 . 0.8400 ?
    O4 C13 . 1.2338(19) ?
    O5 H51 . 0.78(3) ?
    O5 H52 . 0.83(3) ?
    O6 C14 . 1.267(2) ?
    O7 C14 . 1.268(2) ?
    O8 C16 . 1.349(2) ?
    O8 H81 . 0.8400 ?
    O9 C21 . 1.2774(18) ?
    O10 C21 . 1.2535(18) ?
    O11 C23 . 1.3552(18) ?
    O11 H111 . 0.8400 ?
    O12 C33 . 1.232(2) ?
    O13 H131 . 0.76(2) ?
    O13 H132 . 0.79(3) ?
    O14 H141 . 0.78(3) ?
    O14 H142 . 0.83(3) ?
    O15 H15A . 0.863(16) ?
    O15 H15B . 0.843(17) ?
    O16A O16B . 1.108(7) ?
    O16A H161 . 0.829(19) ?
    O16A H162 . 0.895(17) ?
    O16A H163 . 1.08(8) ?
    O16B H162 . 0.92(5) ?
    O16B H163 . 0.81(2) ?
    O16B H164 . 0.909(19) ?
    N1 C8 . 1.342(2) ?
    N1 C12 . 1.343(2) ?
    N2 C13 . 1.329(2) ?
    N2 H2A . 0.8800 ?
    N2 H2B . 0.8800 ?
    N3 C28 . 1.3405(19) ?
    N3 C32 . 1.345(2) ?
    N4 C33 . 1.338(2) ?
    N4 H4A . 0.8800 ?
    N4 H4B . 0.8800 ?
    C1 C2 . 1.495(2) ?
    C2 C7 . 1.397(2) ?
    C2 C3 . 1.401(2) ?
    C3 C4 . 1.396(2) ?
    C4 C5 . 1.381(2) ?
    C4 H4 . 0.9500 ?
    C5 C6 . 1.394(2) ?
    C5 H5 . 0.9500 ?
    C6 C7 . 1.384(2) ?
    C6 H6 . 0.9500 ?
    C7 H7 . 0.9500 ?
    C8 H8 . 0.9500 ?
    C9 C8 . 1.390(2) ?
    C9 C13 . 1.501(2) ?
    C10 C9 . 1.392(2) ?
    C10 H10 . 0.9500 ?
    C11 C10 . 1.385(2) ?
    C11 H11 . 0.9500 ?
    C12 C11 . 1.384(2) ?
    C12 H12 . 0.9500 ?
    C14 C15 . 1.485(2) ?
    C15 C20 . 1.399(2) ?
    C15 C16 . 1.401(2) ?
    C16 C17 . 1.394(2) ?
    C17 C18 . 1.381(3) ?
    C17 H17 . 0.9500 ?
    C18 C19 . 1.388(3) ?
    C18 H18 . 0.9500 ?
    C19 C20 . 1.385(2) ?
    C19 H19 . 0.9500 ?
    C20 H20 . 0.9500 ?
    C21 C22 . 1.489(2) ?
    C22 C27 . 1.398(2) ?
    C22 C23 . 1.408(2) ?
    C23 C24 . 1.397(2) ?
    C24 C25 . 1.379(2) ?
    C24 H24 . 0.9500 ?
    C25 C26 . 1.396(2) ?
    C25 H25 . 0.9500 ?
    C26 C27 . 1.382(2) ?
    C26 H26 . 0.9500 ?
    C27 H27 . 0.9500 ?
    C28 C29 . 1.393(2) ?
    C28 H28 . 0.9500 ?
    C29 C30 . 1.390(2) ?
    C29 C33 . 1.501(2) ?
    C30 C31 . 1.387(2) ?
    C30 H30 . 0.9500 ?
    C31 C32 . 1.383(2) ?
    C31 H31 . 0.9500 ?
    C32 H32 . 0.9500 ?
loop_
    _geom_angle_atom_site_label_1
    _geom_angle_atom_site_label_2
    _geom_angle_atom_site_label_3
    _geom_angle_site_symmetry_1
    _geom_angle_site_symmetry_3
    _geom_angle
    _geom_angle_publ_flag
    O2 Cd1 O2 . 2_556 180.0 ?
    O5 Cd1 O2 . . 89.71(4) ?
    O5 Cd1 O2 2_556 . 90.29(4) ?
    O5 Cd1 O2 . 2_556 90.29(4) ?
    O5 Cd1 O2 2_556 2_556 89.71(4) ?
    O5 Cd1 O5 . 2_556 180.00(6) ?
    N1 Cd1 O2 . . 91.83(4) ?
    N1 Cd1 O2 2_556 . 88.17(4) ?
    N1 Cd1 O2 . 2_556 88.17(4) ?
    N1 Cd1 O2 2_556 2_556 91.83(4) ?
    N1 Cd1 O5 . . 88.80(4) ?
    N1 Cd1 O5 2_556 . 91.20(4) ?
    N1 Cd1 O5 . 2_556 91.20(4) ?
    N1 Cd1 O5 2_556 2_556 88.80(4) ?
    N1 Cd1 N1 . 2_556 180.00(5) ?
    O7 Cd2 O6 . . 53.45(4) ?
    O7 Cd2 O13 . . 99.00(4) ?
    O7 Cd2 O14 . . 86.39(5) ?
    O7 Cd2 N3 . . 135.25(4) ?
    O9 Cd2 O6 . . 130.94(4) ?
    O9 Cd2 O7 . . 83.88(4) ?
    O9 Cd2 O10 . . 51.97(4) ?
    O9 Cd2 O13 . . 82.42(4) ?
    O9 Cd2 O14 . . 97.85(4) ?
    O9 Cd2 N3 . . 140.77(4) ?
    O13 Cd2 O6 . . 81.90(4) ?
    O14 Cd2 O6 . . 101.78(4) ?
    O14 Cd2 O13 . . 174.60(4) ?
    N3 Cd2 O6 . . 85.89(4) ?
    N3 Cd2 O13 . . 91.82(4) ?
    N3 Cd2 O14 . . 84.56(5) ?
    C1 O2 Cd1 . . 122.27(10) ?
    C3 O3 H3 . . 109.5 ?
    Cd1 O5 H51 . . 116.4(19) ?
    Cd1 O5 H52 . . 94.7(18) ?
    H52 O5 H51 . . 103(3) ?
    C14 O6 Cd2 . . 85.62(10) ?
    C14 O7 Cd2 . . 99.61(10) ?
    C16 O8 H81 . . 109.5 ?
    C21 O9 Cd2 . . 103.02(9) ?
    C23 O11 H111 . . 109.5 ?
    Cd2 O13 H131 . . 105.6(18) ?
    Cd2 O13 H132 . . 116.8(18) ?
    H131 O13 H132 . . 105(2) ?
    Cd2 O14 H141 . . 119.8(19) ?
    Cd2 O14 H142 . . 117.3(17) ?
    H142 O14 H141 . . 108(2) ?
    H15A O15 H15B . . 112(3) ?
    H162 O16A H161 . . 106(3) ?
    H163 O16B H164 . . 106(5) ?
    C8 N1 Cd1 . . 122.70(10) ?
    C8 N1 C12 . . 118.15(13) ?
    C12 N1 Cd1 . . 119.10(10) ?
    C13 N2 H2A . . 120.0 ?
    C13 N2 H2B . . 120.0 ?
    H2A N2 H2B . . 120.0 ?
    C28 N3 Cd2 . . 118.96(10) ?
    C28 N3 C32 . . 117.99(13) ?
    C32 N3 Cd2 . . 123.00(10) ?
    C33 N4 H4A . . 120.0 ?
    C33 N4 H4B . . 120.0 ?
    H4A N4 H4B . . 120.0 ?
    O1 C1 O2 . . 124.22(15) ?
    O1 C1 C2 . . 118.68(15) ?
    O2 C1 C2 . . 117.00(14) ?
    C3 C2 C1 . . 121.07(14) ?
    C7 C2 C1 . . 120.12(14) ?
    C7 C2 C3 . . 118.61(14) ?
    O3 C3 C2 . . 122.00(14) ?
    O3 C3 C4 . . 117.82(14) ?
    C4 C3 C2 . . 120.17(15) ?
    C3 C4 H4 . . 120.0 ?
    C5 C4 C3 . . 120.01(15) ?
    C5 C4 H4 . . 120.0 ?
    C4 C5 C6 . . 120.42(15) ?
    C4 C5 H5 . . 119.8 ?
    C6 C5 H5 . . 119.8 ?
    C5 C6 H6 . . 120.3 ?
    C7 C6 C5 . . 119.38(15) ?
    C7 C6 H6 . . 120.3 ?
    C2 C7 H7 . . 119.4 ?
    C6 C7 C2 . . 121.19(15) ?
    C6 C7 H7 . . 119.4 ?
    N1 C8 C9 . . 123.14(14) ?
    N1 C8 H8 . . 118.4 ?
    C9 C8 H8 . . 118.4 ?
    C8 C9 C10 . . 117.94(14) ?
    C8 C9 C13 . . 117.52(13) ?
    C10 C9 C13 . . 124.51(14) ?
    C9 C10 H10 . . 120.4 ?
    C11 C10 C9 . . 119.25(14) ?
    C11 C10 H10 . . 120.4 ?
    C10 C11 H11 . . 120.5 ?
    C12 C11 C10 . . 119.01(14) ?
    C12 C11 H11 . . 120.5 ?
    N1 C12 C11 . . 122.49(14) ?
    N1 C12 H12 . . 118.8 ?
    C11 C12 H12 . . 118.8 ?
    O4 C13 N2 . . 121.54(15) ?
    O4 C13 C9 . . 120.59(14) ?
    N2 C13 C9 . . 117.83(14) ?
    O6 C14 O7 . . 120.68(14) ?
    O6 C14 C15 . . 119.54(15) ?
    O7 C14 C15 . . 119.77(15) ?
    C16 C15 C14 . . 120.68(15) ?
    C20 C15 C14 . . 120.08(15) ?
    C20 C15 C16 . . 119.17(15) ?
    O8 C16 C15 . . 122.18(16) ?
    O8 C16 C17 . . 118.09(16) ?
    C17 C16 C15 . . 119.72(17) ?
    C16 C17 H17 . . 120.0 ?
    C18 C17 C16 . . 120.01(17) ?
    C18 C17 H17 . . 120.0 ?
    C17 C18 C19 . . 121.02(16) ?
    C17 C18 H18 . . 119.5 ?
    C19 C18 H18 . . 119.5 ?
    C18 C19 H19 . . 120.4 ?
    C20 C19 C18 . . 119.16(17) ?
    C20 C19 H19 . . 120.4 ?
    C15 C20 H20 . . 119.5 ?
    C19 C20 C15 . . 120.90(17) ?
    C19 C20 H20 . . 119.5 ?
    O9 C21 C22 . . 117.30(13) ?
    O10 C21 O9 . . 120.87(14) ?
    O10 C21 C22 . . 121.83(13) ?
    C23 C22 C21 . . 120.72(13) ?
    C27 C22 C21 . . 120.76(13) ?
    C27 C22 C23 . . 118.45(14) ?
    O11 C23 C22 . . 122.46(13) ?
    O11 C23 C24 . . 117.49(14) ?
    C24 C23 C22 . . 120.04(14) ?
    C23 C24 H24 . . 119.9 ?
    C25 C24 C23 . . 120.11(14) ?
    C25 C24 H24 . . 119.9 ?
    C24 C25 C26 . . 120.68(15) ?
    C24 C25 H25 . . 119.7 ?
    C26 C25 H25 . . 119.7 ?
    C25 C26 H26 . . 120.4 ?
    C27 C26 C25 . . 119.19(14) ?
    C27 C26 H26 . . 120.4 ?
    C22 C27 H27 . . 119.2 ?
    C26 C27 C22 . . 121.52(14) ?
    C26 C27 H27 . . 119.2 ?
    N3 C28 C29 . . 122.91(14) ?
    N3 C28 H28 . . 118.5 ?
    C29 C28 H28 . . 118.5 ?
    C28 C29 C33 . . 115.98(14) ?
    C30 C29 C28 . . 118.44(14) ?
    C30 C29 C33 . . 125.56(14) ?
    C29 C30 H30 . . 120.6 ?
    C31 C30 C29 . . 118.87(14) ?
    C31 C30 H30 . . 120.6 ?
    C30 C31 H31 . . 120.5 ?
    C32 C31 C30 . . 118.99(14) ?
    C32 C31 H31 . . 120.5 ?
    N3 C32 C31 . . 122.80(14) ?
    N3 C32 H32 . . 118.6 ?
    C31 C32 H32 . . 118.6 ?
    O12 C33 N4 . . 122.50(15) ?
    O12 C33 C29 . . 120.23(14) ?
    N4 C33 C29 . . 117.26(14) ?
loop_
    _geom_torsion_atom_site_label_1
    _geom_torsion_atom_site_label_2
    _geom_torsion_atom_site_label_3
    _geom_torsion_atom_site_label_4
    _geom_torsion_site_symmetry_1
    _geom_torsion_site_symmetry_2
    _geom_torsion_site_symmetry_3
    _geom_torsion_site_symmetry_4
    _geom_torsion
    _geom_torsion_publ_flag
    O5 Cd1 O2 C1 . . . . -151.77(12) ?
    O5 Cd1 O2 C1 2_556 . . . 28.23(12) ?
    N1 Cd1 O2 C1 . . . . 119.44(12) ?
    N1 Cd1 O2 C1 2_556 . . . -60.56(12) ?
    O2 Cd1 N1 C8 . . . . -155.47(12) ?
    O2 Cd1 N1 C8 2_556 . . . 24.53(12) ?
    O2 Cd1 N1 C12 . . . . 27.03(12) ?
    O2 Cd1 N1 C12 2_556 . . . -152.97(12) ?
    O5 Cd1 N1 C8 . . . . 114.85(12) ?
    O5 Cd1 N1 C8 2_556 . . . -65.15(12) ?
    O5 Cd1 N1 C12 . . . . -62.64(12) ?
    O5 Cd1 N1 C12 2_556 . . . 117.36(12) ?
    O7 Cd2 O6 C14 . . . . 4.53(9) ?
    O9 Cd2 O6 C14 . . . . 39.56(11) ?
    O13 Cd2 O6 C14 . . . . 112.11(10) ?
    O14 Cd2 O6 C14 . . . . -71.89(10) ?
    N3 Cd2 O6 C14 . . . . -155.46(10) ?
    O6 Cd2 O7 C14 . . . . -4.58(9) ?
    O9 Cd2 O7 C14 . . . . -158.73(10) ?
    O13 Cd2 O7 C14 . . . . -77.43(10) ?
    O14 Cd2 O7 C14 . . . . 102.97(10) ?
    N3 Cd2 O7 C14 . . . . 24.42(13) ?
    O6 Cd2 O9 C21 . . . . 159.44(9) ?
    O7 Cd2 O9 C21 . . . . -172.93(10) ?
    O13 Cd2 O9 C21 . . . . 87.11(10) ?
    O14 Cd2 O9 C21 . . . . -87.45(10) ?
    N3 Cd2 O9 C21 . . . . 3.57(13) ?
    O6 Cd2 N3 C28 . . . . 10.89(11) ?
    O6 Cd2 N3 C32 . . . . -171.74(12) ?
    O7 Cd2 N3 C28 . . . . -12.09(15) ?
    O7 Cd2 N3 C32 . . . . 165.28(11) ?
    O9 Cd2 N3 C28 . . . . 172.86(10) ?
    O9 Cd2 N3 C32 . . . . -9.77(16) ?
    O13 Cd2 N3 C28 . . . . 92.64(12) ?
    O13 Cd2 N3 C32 . . . . -90.00(12) ?
    O14 Cd2 N3 C28 . . . . -91.38(12) ?
    O14 Cd2 N3 C32 . . . . 85.99(12) ?
    Cd1 O2 C1 O1 . . . . -21.6(2) ?
    Cd1 O2 C1 C2 . . . . 154.63(10) ?
    Cd2 O6 C14 O7 . . . . -7.63(15) ?
    Cd2 O6 C14 C15 . . . . 170.65(14) ?
    Cd2 O7 C14 O6 . . . . 8.74(17) ?
    Cd2 O7 C14 C15 . . . . -169.53(12) ?
    Cd2 O9 C21 O10 . . . . -2.86(17) ?
    Cd2 O9 C21 C22 . . . . 176.66(11) ?
    Cd1 N1 C8 C9 . . . . -176.84(11) ?
    C12 N1 C8 C9 . . . . 0.7(2) ?
    Cd1 N1 C12 C11 . . . . 176.90(12) ?
    C8 N1 C12 C11 . . . . -0.7(2) ?
    Cd2 N3 C28 C29 . . . . 177.67(12) ?
    C32 N3 C28 C29 . . . . 0.2(2) ?
    Cd2 N3 C32 C31 . . . . -177.42(12) ?
    C28 N3 C32 C31 . . . . 0.0(2) ?
    O1 C1 C2 C3 . . . . 163.89(15) ?
    O1 C1 C2 C7 . . . . -11.0(2) ?
    O2 C1 C2 C3 . . . . -12.6(2) ?
    O2 C1 C2 C7 . . . . 172.54(14) ?
    C1 C2 C3 O3 . . . . 8.9(2) ?
    C1 C2 C3 C4 . . . . -169.65(14) ?
    C7 C2 C3 O3 . . . . -176.12(13) ?
    C7 C2 C3 C4 . . . . 5.3(2) ?
    C1 C2 C7 C6 . . . . 172.72(14) ?
    C3 C2 C7 C6 . . . . -2.3(2) ?
    O3 C3 C4 C5 . . . . 177.09(14) ?
    C2 C3 C4 C5 . . . . -4.3(2) ?
    C3 C4 C5 C6 . . . . 0.1(2) ?
    C4 C5 C6 C7 . . . . 2.9(2) ?
    C5 C6 C7 C2 . . . . -1.8(2) ?
    C10 C9 C8 N1 . . . . -0.2(2) ?
    C13 C9 C8 N1 . . . . 177.96(14) ?
    C8 C9 C13 O4 . . . . 2.5(2) ?
    C8 C9 C13 N2 . . . . -175.32(14) ?
    C10 C9 C13 O4 . . . . -179.50(15) ?
    C10 C9 C13 N2 . . . . 2.7(2) ?
    C11 C10 C9 C8 . . . . -0.3(2) ?
    C11 C10 C9 C13 . . . . -178.28(15) ?
    C12 C11 C10 C9 . . . . 0.2(2) ?
    N1 C12 C11 C10 . . . . 0.3(2) ?
    O6 C14 C15 C16 . . . . 1.9(2) ?
    O6 C14 C15 C20 . . . . -175.00(15) ?
    O7 C14 C15 C16 . . . . -179.77(15) ?
    O7 C14 C15 C20 . . . . 3.3(2) ?
    C14 C15 C16 O8 . . . . 4.0(2) ?
    C14 C15 C16 C17 . . . . -176.23(15) ?
    C20 C15 C16 O8 . . . . -179.05(15) ?
    C20 C15 C16 C17 . . . . 0.7(2) ?
    C14 C15 C20 C19 . . . . 176.50(16) ?
    C16 C15 C20 C19 . . . . -0.5(2) ?
    O8 C16 C17 C18 . . . . 179.66(16) ?
    C15 C16 C17 C18 . . . . -0.1(3) ?
    C16 C17 C18 C19 . . . . -0.7(3) ?
    C17 C18 C19 C20 . . . . 1.0(3) ?
    C18 C19 C20 C15 . . . . -0.4(3) ?
    O9 C21 C22 C23 . . . . -3.4(2) ?
    O9 C21 C22 C27 . . . . 179.68(14) ?
    O10 C21 C22 C23 . . . . 176.13(14) ?
    O10 C21 C22 C27 . . . . -0.8(2) ?
    C21 C22 C23 O11 . . . . 2.0(2) ?
    C21 C22 C23 C24 . . . . -176.99(14) ?
    C27 C22 C23 O11 . . . . 178.95(14) ?
    C27 C22 C23 C24 . . . . 0.0(2) ?
    C21 C22 C27 C26 . . . . 177.76(15) ?
    C23 C22 C27 C26 . . . . 0.8(2) ?
    O11 C23 C24 C25 . . . . -179.63(15) ?
    C22 C23 C24 C25 . . . . -0.6(2) ?
    C23 C24 C25 C26 . . . . 0.5(3) ?
    C24 C25 C26 C27 . . . . 0.2(3) ?
    C25 C26 C27 C22 . . . . -0.9(2) ?
    N3 C28 C29 C30 . . . . -0.3(2) ?
    N3 C28 C29 C33 . . . . 178.28(14) ?
    C28 C29 C30 C31 . . . . 0.4(2) ?
    C33 C29 C30 C31 . . . . -178.11(15) ?
    C28 C29 C33 O12 . . . . 5.2(2) ?
    C28 C29 C33 N4 . . . . -173.41(15) ?
    C30 C29 C33 O12 . . . . -176.29(16) ?
    C30 C29 C33 N4 . . . . 5.1(2) ?
    C29 C30 C31 C32 . . . . -0.2(2) ?
    C30 C31 C32 N3 . . . . 0.1(2) ?
loop_
    _geom_hbond_atom_site_label_D
    _geom_hbond_atom_site_label_H
    _geom_hbond_atom_site_label_A
    _geom_hbond_site_symmetry_A
    _geom_hbond_distance_DH
    _geom_hbond_distance_HA
    _geom_hbond_distance_DA
    _geom_hbond_angle_DHA
    _geom_hbond_publ_flag
    N2 H2A O11 2_766 0.88 2.21 3.025(2) 154 yes
    N2 H2B O1 1_655 0.88 2.23 3.054(2) 156 yes
    N4 H4B O13 2_667 0.88 2.13 2.937(2) 151 yes
    O3 H3 O2 . 0.84 1.81 2.548(2) 146 yes
    O5 H51 O7 1_445 0.78(3) 1.95(3) 2.722(2) 172(3) yes
    O5 H52 O1 2_556 0.82(3) 1.89(3) 2.687(2) 165(3) yes
    O8 H81 O6 . 0.84 1.8300 2.569(2) 146 yes
    O11 H111 O5 1_665 0.84 2.52 3.048(2) 122 yes
    O11 H111 O9 . 0.84 1.79 2.535(2) 146 yes
    O13 H131 O3 1_665 0.76(3) 2.02(3) 2.760(2) 165(2) yes
    O13 H132 O4 2_666 0.79(3) 1.88(3) 2.656(2) 168(3) yes
    O14 H141 O15 1_655 0.78(3) 1.92(3) 2.693(2) 178.1(5) yes
    O14 H142 O10 2_767 0.84(3) 1.89(3) 2.720(2) 178(4) yes
    O15 H15A O16A . 0.86(2) 1.95(2) 2.764(4) 156(2) yes
    O15 H15A O16B . 0.86(2) 1.93(2) 2.689(5) 146(2) yes
    O15 H15B O12 . 0.84(3) 2.08(3) 2.880(2) 159(3) yes
    O16A H161 O8 2_666 0.83(5) 2.53(5) 3.139(4) 132(4) yes
    O16A H162 O1 2_566 0.89(4) 2.14(3) 2.965(4) 153(5) yes
    O16B H164 O8 . 0.91(2) 1.91(2) 2.748(2) 153(3) yes
    C28 H28 O6 . 0.95 2.35 3.101(2) 136 yes
    N4 H4A Cg1 1_555 0.88 2.69 3.470(2) 148 yes
data_global
_journal_date_recd_electronic     2013-02-28
_journal_date_accepted     2013-03-04
_journal_name_full     'Acta Crystallographica, Section E'
_journal_year     2013
_journal_volume     69
_journal_issue      4
_journal_page_first     m191
_journal_page_last     m192
_journal_paper_category     QM
_journal_paper_doi     10.1107/S1600536813006168
_journal_coeditor_code     XU5682
_publ_contact_author
;
Dr. Tuncer H\"okelek
Hacettepe University,
Department of Physics,
06800 Beytepe
Ankara
Turkey
;
_publ_contact_author_email     merzifon@hacettepe.edu.tr
_publ_contact_author_fax     '90(312)2352550'
_publ_contact_author_phone     '90(312)2977242'
_publ_section_title
;\
Diaquabis(2-hydroxybenzoato-\k<i>O</i>^1^)bis(nicotinamide-\k<i>N</i>^1^)\
cadmium--diaquabis(2-hydroxybenzoato-\k^2^<i>O</i>^1^,<i>O</i>^1'^)\
(nicotinamide-\k<i>N</i>)cadmium--water (1/2/4)
;
loop_
    _publ_author_name
    _publ_author_address
    '\,Caylak Deliba\,s, Nagihan'
;
Department of Physics
Sakarya University
54187 Esentepe
Sakarya
Turkey
;
    'Necefo\(glu, Hacali'
;
Kafkas University,
Department of Chemistry,
63100 Kars
Turkey
;
    'H\"okelek, Tuncer'
;
Hacettepe University,
Department of Physics,
06800 Beytepe
Ankara
Turkey
;
