# Supplementary material for: Diaqua­bis­(2-hy­droxy­benzoato-κO 1)bis­(nicotinamide-κN 1)cadmium–diaqua­bis­(2-hy­droxy­benzoato-κ2 O 1,O 1′)(nico­tin­amide-κN)cadmium–water (1/2/4)
Source: Acta Crystallogr Sect E Struct Rep Online. 2013 Mar 9;69(Pt 4):m191–2. doi: 10.1107/S1600536813006168 (PMC3629475; doi:10.1107/S1600536813006168)
Supplement: Supplementary file 2 [file e-69-0m191-Isup2.hkl]

#
# h,k,l, Fc-squared, Fo-squared, sigma(Fo-squared) and status flag
#
data_I
_shelx_title ' THA1_0m in P-1'
_shelx_refln_list_code          4
_shelx_F_calc_maximum      312.00
_exptl_crystal_F_000       926.00
_reflns_d_resolution_high  0.7480
 
loop_
 _symmetry_equiv_pos_as_xyz
 'x, y, z'
 '-x, -y, -z'
 
_cell_length_a    10.3446
_cell_length_b    13.5779
_cell_length_c    14.6586
_cell_angle_alpha  71.226
_cell_angle_beta   71.364
_cell_angle_gamma  69.221
 
_shelx_F_squared_multiplier     1.000
 
loop_
 _refln_index_h
 _refln_index_k
 _refln_index_l
 _refln_F_squared_calc
 _refln_F_squared_meas
 _refln_F_squared_sigma
 _refln_observed_status
   1   0   0    14649.17    12574.36   1243.57 o
   2   0   0     4070.03     4316.82     97.44 o
   3   0   0     1176.39     1254.54     20.97 o
   4   0   0     3077.56     3148.54     37.39 o
   5   0   0     1873.03     1792.89     20.30 o
   6   0   0     1642.03     1567.42     17.65 o
   7   0   0     3630.88     3695.99     61.76 o
   8   0   0     6340.51     6279.74    140.64 o
   9   0   0      601.98      614.27     18.48 o
  10   0   0      875.79      791.54     32.57 o
  11   0   0        4.11       -3.95      5.92 o
  12   0   0        0.60        9.87      7.90 o
 -12   1   0     1997.61     2040.05     65.14 o
 -11   1   0     2963.08     2848.37     79.94 o
 -10   1   0     1312.21     1324.50     44.41 o
  -9   1   0      180.16      165.81     13.82 o
  -8   1   0      296.68      293.13     16.78 o
  -7   1   0        6.58        3.68      4.59 o
  -6   1   0      145.96      176.79      4.50 o
  -5   1   0     2068.14     2053.81     19.63 o
  -4   1   0     8618.95     8501.82     69.78 o
  -3   1   0       53.52       46.87      3.90 o
  -2   1   0     8908.14     8969.49    109.77 o
  -1   1   0      378.37      334.99      6.68 o
   0   1   0      212.37       -0.05      0.70 o
   1   1   0     7145.95     7137.66     85.90 o
   2   1   0     1179.28     1269.76     16.49 o
   3   1   0       28.48       38.26      1.33 o
   4   1   0     4611.57     4513.83     48.99 o
   5   1   0     8292.96     8389.84     79.61 o
   6   1   0    10889.73    11312.40    106.71 o
   7   1   0      534.79      555.76      9.12 o
   8   1   0      966.48      964.26     31.58 o
   9   1   0     6125.67     5909.06     95.60 o
  10   1   0        3.06       10.86      6.91 o
  11   1   0      338.27      304.97     20.73 o
  12   1   0      874.03      851.75     37.50 o
 -12   2   0      386.43      405.64     24.67 o
 -11   2   0       93.99      107.58     14.80 o
 -10   2   0     1397.17     1306.74     44.41 o
  -9   2   0        9.52        8.88      6.91 o
  -8   2   0      399.44      405.27     14.90 o
  -7   2   0     4089.69     4141.41     92.77 o
  -6   2   0     6564.95     6709.65     92.32 o
  -5   2   0     4001.89     3963.30     40.78 o
  -4   2   0      131.31      150.42      2.38 o
  -3   2   0     5265.53     5674.80     55.39 o
  -2   2   0    97343.42    93643.73   1230.20 o
  -1   2   0     6025.18     6424.82     52.68 o
   0   2   0      801.62      810.01     10.42 o
   1   2   0    11160.19    11370.85     94.00 o
   2   2   0    25190.48    26078.33    241.85 o
   3   2   0     5945.33     5589.72     46.65 o
   4   2   0     2487.89     2681.10     21.45 o
   5   2   0      134.64      161.78      3.01 o
   6   2   0     3153.58     3328.29     31.01 o
   7   2   0       58.40       52.50      2.53 o
   8   2   0      684.56      686.24     15.98 o
   9   2   0        6.39       10.93      5.43 o
  10   2   0     3897.47     3648.90     65.23 o
  11   2   0     3812.95     3812.41     69.42 o
  12   2   0      796.47      747.13     34.54 o
 -11   3   0      375.88      359.25     21.71 o
 -10   3   0     1027.52     1010.65     37.50 o
  -9   3   0     3271.75     3163.12     60.82 o
  -8   3   0     1678.48     1600.03     35.41 o
  -7   3   0      365.30      383.67     13.49 o
  -6   3   0      637.99      663.60     14.53 o
  -5   3   0      376.33      381.30      6.49 o
  -4   3   0      169.01      179.18      3.12 o
  -3   3   0      812.17      966.72      9.63 o
  -2   3   0    28784.62    29303.73    344.84 o
  -1   3   0    30134.02    30652.69    254.41 o
   0   3   0     2876.15     3050.14     33.03 o
   1   3   0     8237.61     8854.93     85.59 o
   2   3   0      389.05      407.52      5.95 o
   3   3   0      748.52      679.07      7.37 o
   4   3   0      695.66      884.79     10.85 o
   5   3   0     2929.10     2975.37     31.58 o
   6   3   0     4152.14     4101.29     40.50 o
   7   3   0    12418.05    12298.72    130.24 o
   8   3   0     2610.55     2642.99     37.26 o
   9   3   0      596.46      602.29     11.46 o
  10   3   0       53.80       55.77      6.98 o
  11   3   0       92.08       98.37     20.23 o
  12   3   0      277.35      233.94     13.91 o
  13   3   0      310.17      284.25     22.70 o
 -10   4   0        1.14       10.86      5.58 o
  -9   4   0       64.48       57.44      7.58 o
  -8   4   0      519.16      527.02     17.28 o
  -7   4   0       89.26       91.18      8.00 o
  -6   4   0      889.53      881.96     21.08 o
  -5   4   0     5723.45     6040.54     71.10 o
  -4   4   0    32403.15    32829.24    561.00 o
  -3   4   0    14534.95    14106.51    304.60 o
  -2   4   0     2412.29     2495.99     44.76 o
  -1   4   0      201.31      232.93      5.07 o
   0   4   0    25148.78    26460.60    235.63 o
   1   4   0     2578.37     2645.60     23.47 o
   2   4   0      598.85      637.42      7.28 o
   3   4   0    15304.36    15518.23    118.77 o
   4   4   0    18081.62    19072.55    156.21 o
   5   4   0     2776.49     2567.05     25.67 o
   6   4   0     4671.31     4844.43     41.20 o
   7   4   0        1.98        4.88      1.89 o
   8   4   0     2138.76     2104.36     31.20 o
   9   4   0        0.62        9.69      2.75 o
  10   4   0       25.12       28.53      5.90 o
  11   4   0      470.13      481.85     19.74 o
  12   4   0     1768.81     1677.73     70.07 o
  13   4   0      691.55      729.72     24.77 o
 -10   5   0       47.33       50.34     12.83 o
  -9   5   0      920.53      879.38     39.48 o
  -8   5   0     1928.17     1983.75     41.87 o
  -7   5   0     3524.73     3554.71     64.08 o
  -6   5   0     2080.36     2178.49     42.93 o
  -5   5   0     1278.08     1294.94     20.74 o
  -4   5   0      191.98      176.17      5.01 o
  -3   5   0      785.17      732.25     15.25 o
  -2   5   0       80.65       65.24      2.19 o
  -1   5   0     1411.52     1445.30     13.70 o
   0   5   0     6391.67     6069.11     51.51 o
   1   5   0     2979.26     3029.04     33.25 o
   2   5   0    10232.84    10723.57     89.60 o
   3   5   0     1001.74     1087.09     11.58 o
   4   5   0      986.41     1047.69     11.30 o
   5   5   0     2826.69     2736.13     23.53 o
   6   5   0       52.66       45.65      2.09 o
   7   5   0      373.94      370.59      6.13 o
   8   5   0      971.29      986.93     17.93 o
   9   5   0     8716.73     8681.83    109.39 o
  10   5   0     3823.39     3741.82     51.58 o
  11   5   0      305.01      303.32     13.91 o
  12   5   0        5.91        5.46      5.90 o
  13   5   0       81.61       83.30     10.10 o
 -10   6   0     2445.12     2474.31     81.92 o
  -9   6   0      835.79      918.86     41.45 o
  -8   6   0      162.75      152.98     17.77 o
  -7   6   0      743.15      466.83     25.66 o
  -6   6   0     8780.61     8826.59    148.41 o
  -5   6   0     1690.72     1806.88     27.83 o
  -4   6   0      162.39      150.07      5.09 o
  -3   6   0     2343.04     2351.24     21.50 o
  -2   6   0    26846.91    27578.20    222.74 o
  -1   6   0    11386.19    11440.70    126.03 o
   0   6   0     3586.63     3685.75     32.67 o
   1   6   0      729.32      730.67     10.34 o
   2   6   0     1375.45     1417.82     15.87 o
   3   6   0     1352.47     1456.79     15.03 o
   4   6   0      278.55      282.89      6.02 o
   5   6   0     2721.12     2654.59     25.02 o
   6   6   0     4978.41     5275.71     46.55 o
   7   6   0     1518.16     1496.50     19.17 o
   8   6   0     1800.10     1810.90     28.25 o
   9   6   0      126.73      121.97      6.22 o
  10   6   0       44.49       42.22      4.41 o
  11   6   0      109.97      117.43     10.10 o
  12   6   0      198.52      202.49     26.15 o
  13   6   0     1157.44     1137.61     31.70 o
  -9   7   0      245.96      270.43     22.70 o
  -5   7   0     1527.15     1489.01     31.40 o
  -4   7   0     2456.34     2461.27     41.59 o
  -3   7   0      321.79      334.51      5.26 o
  -2   7   0      224.65      212.07      4.55 o
  -1   7   0     8193.10     8687.81     72.24 o
   0   7   0     3539.24     3695.54     52.75 o
   1   7   0     1047.18      953.62     11.32 o
   2   7   0     7264.03     7164.17     65.10 o
   3   7   0     6086.58     5944.35     54.95 o
   4   7   0     8625.82     8676.79     78.14 o
   5   7   0      194.77      212.56      4.74 o
   6   7   0       65.70       77.26      2.98 o
   7   7   0     1293.08     1230.93     13.98 o
   8   7   0      384.59      394.32      8.67 o
   9   7   0      136.60      149.65     13.82 o
  10   7   0     3492.46     3429.82     49.25 o
  11   7   0     2748.79     2690.75     40.16 o
  12   7   0      533.07      479.21     18.80 o
  -5   8   0       30.28       40.83      7.40 o
  -4   8   0     1070.78     1142.90     24.89 o
  -3   8   0      434.21      393.58      8.91 o
  -2   8   0      398.91      400.17      7.52 o
  -1   8   0     2156.81     2207.26     28.07 o
   0   8   0    15813.63    16013.62    156.02 o
   1   8   0     3620.87     3563.73     64.44 o
   2   8   0     1204.65     1166.00     15.02 o
   3   8   0      918.02     1012.52     21.92 o
   4   8   0       13.02        6.81      1.96 o
   5   8   0      699.77      719.37     10.57 o
   6   8   0      212.98      242.72      9.40 o
   7   8   0      503.36      531.10      8.22 o
   8   8   0     4607.50     4581.48     43.59 o
   9   8   0     2133.35     2141.57     29.17 o
  10   8   0      615.99      632.42     34.54 o
  11   8   0      529.84      529.40     13.40 o
  12   8   0      282.12      258.40     13.91 o
  -8   9   0      440.36      406.63     27.63 o
  -7   9   0        0.91       -1.97      6.91 o
  -6   9   0       44.23       54.28     11.84 o
  -5   9   0      361.34      343.46     15.69 o
  -4   9   0     3167.67     3142.48     61.18 o
  -3   9   0     7622.39     7507.46     87.89 o
  -2   9   0     4566.21     4565.93     55.99 o
  -1   9   0      659.33      632.82     10.79 o
   0   9   0      600.86      562.72     11.22 o
   1   9   0      675.92      625.92     12.03 o
   2   9   0       92.35      111.18      3.90 o
   3   9   0     2422.74     2424.58     25.55 o
   4   9   0     2141.08     2141.78     26.27 o
   5   9   0     4163.46     4189.08     41.41 o
   6   9   0     1425.61     1426.51     17.46 o
   7   9   0       47.45       55.31      3.30 o
   8   9   0       96.19      102.97      4.64 o
   9   9   0      348.91      364.56      8.71 o
  10   9   0      220.45      206.65      7.71 o
  11   9   0      368.85      361.25     10.99 o
  12   9   0      238.60      238.20     13.32 o
  -8  10   0        0.87        2.96      7.90 o
  -7  10   0      693.25      681.99     35.53 o
  -6  10   0     2767.66     2776.32     85.87 o
  -5  10   0     1183.08     1250.90     35.41 o
  -4  10   0      856.68      853.61     19.99 o
  -3  10   0       27.86       30.77      4.86 o
  -2  10   0     7136.41     7009.88     82.98 o
  -1  10   0       68.34       77.54      4.56 o
   0  10   0       37.39       35.64      3.52 o
   1  10   0     1746.70     1764.43     25.65 o
   2  10   0     4430.29     4393.92     54.49 o
   3  10   0     5105.62     5074.34     62.97 o
   4  10   0      914.15      882.26     12.49 o
   5  10   0       34.40       45.78      4.18 o
   6  10   0       59.58       54.41      3.25 o
   7  10   0       94.35       94.98      4.23 o
   8  10   0      387.58      409.63      8.40 o
   9  10   0     3460.94     3451.53     39.41 o
  10  10   0     2015.04     2058.95     33.69 o
  11  10   0     1724.28     1699.40     36.24 o
  12  10   0      159.74      204.07     10.28 o
  -7  11   0       48.80       47.37     12.83 o
  -6  11   0      139.67      165.81     19.74 o
  -5  11   0       11.15        5.92      7.90 o
  -4  11   0       45.67       41.84      6.60 o
  -3  11   0      454.52      440.41     14.28 o
  -2  11   0     1934.11     1913.14     27.82 o
  -1  11   0     7824.53     7748.23    124.93 o
   0  11   0     1023.83     1005.40     17.33 o
   1  11   0      389.43      399.38      9.93 o
   2  11   0       22.41       25.03      3.47 o
   3  11   0     1199.84     1259.20     20.83 o
   4  11   0       49.08       48.55      6.56 o
   5  11   0      806.88      803.99     13.47 o
   6  11   0     1078.46     1066.10     16.67 o
   7  11   0     5863.09     6013.38     63.87 o
   8  11   0     2649.96     2626.41     31.17 o
   9  11   0      385.41      364.17     10.25 o
  10  11   0      247.68      250.49     15.30 o
  11  11   0       10.08       18.16      4.93 o
  12  11   0        0.41        3.64      4.18 o
  -6  12   0        8.92       17.77     10.86 o
  -5  12   0     1561.23     1580.13     58.23 o
  -4  12   0     3024.28     2883.72     56.60 o
  -3  12   0      779.73      808.27     23.45 o
  -2  12   0      360.59      367.84      9.37 o
  -1  12   0      107.95      123.93      6.97 o
   0  12   0     1176.89     1131.45     24.98 o
   1  12   0      379.81      371.18     13.08 o
   2  12   0      253.76      233.28      8.10 o
   3  12   0     1990.66     1949.79     29.59 o
   4  12   0     2545.39     2427.00     41.06 o
   5  12   0      835.03      831.35     16.54 o
   6  12   0      285.42      317.07     12.68 o
   7  12   0       57.17       62.14      4.93 o
   8  12   0     1426.03     1380.88     22.39 o
   9  12   0      213.30      229.68      8.63 o
  10  12   0       84.80       76.05      6.84 o
  11  12   0     1107.48     1121.10     27.95 o
  -5  13   0      215.27      228.98     21.71 o
  -4  13   0       53.25       37.50     11.84 o
  -3  13   0      920.52      887.69     25.57 o
  -2  13   0      136.91      134.66     11.10 o
  -1  13   0      709.20      732.15     22.52 o
   0  13   0     1431.21     1375.63     33.78 o
   1  13   0     3417.39     3320.73     58.89 o
   2  13   0      938.36      947.53     19.66 o
   3  13   0       79.94       73.17      8.11 o
   4  13   0      634.41      611.96     15.76 o
   5  13   0      855.57      858.32     20.58 o
   6  13   0       71.52       82.75      6.17 o
   7  13   0      582.12      545.37     19.35 o
   8  13   0       10.26        8.72      4.15 o
   9  13   0     2376.38     2307.71     38.60 o
  10  13   0      700.54      713.12     18.21 o
  -4  14   0       37.12       27.63     10.86 o
  -3  14   0      231.96      259.27     14.19 o
  -2  14   0     2374.07     2331.48     70.07 o
  -1  14   0     1060.87     1033.07     19.94 o
   0  14   0      381.79      393.71     11.97 o
   1  14   0      154.25      156.07     10.86 o
   2  14   0       15.78       22.19      4.34 o
   3  14   0        8.78        6.01      3.70 o
   4  14   0      263.59      242.82     10.03 o
   5  14   0     1504.04     1498.30     28.49 o
   6  14   0     4968.17     4819.58     84.08 o
   7  14   0     1324.68     1366.71     28.44 o
   8  14   0      155.11      170.59      9.55 o
   9  14   0        1.10        3.03      4.38 o
  10  14   0      752.72      749.74     23.95 o
  -2  15   0       61.10       84.01      9.96 o
  -1  15   0      116.67      128.02     12.34 o
   0  15   0      142.20      134.86      7.10 o
   1  15   0      346.62      332.15     14.31 o
   2  15   0     2919.87     2878.28     54.62 o
   3  15   0     2267.56     2321.99     38.87 o
   4  15   0      785.11      824.20     19.53 o
   5  15   0      271.29      268.75     11.20 o
   6  15   0      366.31      356.71     12.86 o
   7  15   0      161.62      145.76      9.65 o
   8  15   0       22.06       29.86      5.77 o
   9  15   0      195.20      229.94     11.53 o
  -1  16   0      742.07      767.73     26.00 o
   0  16   0      686.60      697.53     16.69 o
   1  16   0      734.21      773.81     18.32 o
   2  16   0        1.70        3.29     13.82 o
   3  16   0      235.06      234.24     12.56 o
   4  16   0      186.77      192.84      9.99 o
   5  16   0      224.60      220.71     10.44 o
   6  16   0      100.80       94.98      8.34 o
   7  16   0     1406.06     1373.43     28.30 o
   8  16   0     2065.97     2105.19     65.14 o
   2  17   0      180.10      182.11     10.76 o
   3  17   0       72.92       78.44      8.54 o
   4  17   0      159.18      176.85     10.01 o
   5  17   0     1563.08     1595.05     31.30 o
  -7 -16   1      424.73      424.39     26.65 o
  -6 -16   1     1722.44     1684.01     32.66 o
  -5 -16   1     2545.68     2689.06     55.27 o
  -4 -16   1      727.10      741.64     19.11 o
  -3 -16   1        6.74        1.59      4.15 o
  -2 -16   1      228.72      214.77     12.23 o
  -1 -16   1      523.28      538.88     15.65 o
   0 -16   1       99.43      102.05      7.39 o
  -8 -15   1      487.38      436.24     14.87 o
  -7 -15   1      440.40      433.53     14.50 o
  -6 -15   1      209.52      194.89     13.83 o
  -5 -15   1       93.39       81.06      7.58 o
  -4 -15   1      219.58      225.34     17.29 o
  -3 -15   1      126.55      120.09      8.34 o
  -2 -15   1      287.74      264.09     10.71 o
  -1 -15   1     1759.25     1734.61     37.38 o
   0 -15   1     1758.18     1780.03     32.06 o
   1 -15   1      552.39      567.38     14.57 o
   2 -15   1       14.83       20.67      6.60 o
  -9 -14   1       44.69       46.14      6.46 o
  -8 -14   1       79.58       81.79      7.34 o
  -7 -14   1      200.59      226.07     10.84 o
  -6 -14   1      186.92      186.69     10.15 o
  -5 -14   1      229.23      236.83     12.50 o
  -4 -14   1     1840.67     1849.33     33.05 o
  -3 -14   1     1713.50     1709.86     30.76 o
  -2 -14   1      614.72      614.30     15.87 o
  -1 -14   1       50.98       55.67      6.87 o
   0 -14   1      237.69      233.80      9.57 o
   1 -14   1       59.95       75.90      5.96 o
   2 -14   1      161.56      157.85      6.61 o
   3 -14   1      208.25      228.30     17.27 o
   4 -14   1      876.42      941.56     43.43 o
 -10 -13   1      336.34      348.45     23.69 o
  -9 -13   1        0.01        1.61      3.77 o
  -8 -13   1     1762.85     1791.96     32.37 o
  -7 -13   1      577.33      623.94     16.40 o
  -6 -13   1     4474.98     4435.54     64.15 o
  -5 -13   1     1192.91     1157.08     23.55 o
  -4 -13   1      161.87      159.83     10.40 o
  -3 -13   1      244.74      233.74      9.65 o
  -2 -13   1       15.42       18.93      4.34 o
  -1 -13   1        4.63        6.46      3.58 o
   0 -13   1      419.71      419.01     12.63 o
   1 -13   1     2454.49     2432.23     72.26 o
   2 -13   1     1240.45     1216.65     22.53 o
   3 -13   1      415.18      349.60     15.87 o
   4 -13   1       38.35       47.37     11.84 o
   5 -13   1      373.99      457.95     29.61 o
 -11 -12   1      497.43      492.04     16.58 o
 -10 -12   1     1917.30     1922.40     40.32 o
  -9 -12   1     1597.31     1689.62     30.83 o
  -8 -12   1     1970.90     1988.73     25.88 o
  -7 -12   1        0.19        2.06      2.68 o
  -6 -12   1       24.10       17.31      4.99 o
  -5 -12   1     1727.46     1673.12     26.95 o
  -4 -12   1       70.00       60.22      5.29 o
  -3 -12   1     1047.09      975.57     36.33 o
  -2 -12   1     2230.69     2198.10     32.29 o
  -1 -12   1     3436.82     3343.99     44.97 o
   0 -12   1     1773.11     1764.21     29.38 o
   1 -12   1       92.14      102.57      6.41 o
   2 -12   1       32.93       42.56      4.49 o
   3 -12   1       33.13       40.11      3.44 o
   4 -12   1      123.41      119.38     10.40 o
   5 -12   1      219.68      243.78     21.71 o
   6 -12   1     1249.62     1273.18     52.31 o
 -11 -11   1      469.56      477.37     15.86 o
 -10 -11   1       11.59       15.32      3.88 o
  -9 -11   1       53.30       73.42      6.24 o
  -8 -11   1        1.61        5.05      4.13 o
  -7 -11   1        1.14        4.03      3.10 o
  -6 -11   1      655.38      699.43     14.53 o
  -5 -11   1     2521.52     2468.69     30.48 o
  -4 -11   1     2703.68     2781.85     45.02 o
  -3 -11   1     2423.90     2309.48     45.13 o
  -2 -11   1       53.69       57.94      4.84 o
  -1 -11   1      331.16      327.31      9.45 o
   0 -11   1      122.20      126.03     10.83 o
   1 -11   1       98.28      112.40      5.87 o
   2 -11   1     1849.70     1870.14     28.06 o
   3 -11   1     3640.08     3708.28     52.39 o
   4 -11   1     2638.07     2563.74     50.87 o
   5 -11   1      286.43      318.79     22.70 o
   6 -11   1       51.79       56.26     12.83 o
   7 -11   1       60.72       92.77     15.79 o
 -11 -10   1      456.81      490.68     13.28 o
 -10 -10   1       80.94       73.01      5.50 o
  -9 -10   1     1090.05     1091.27     18.76 o
  -8 -10   1     3287.45     3303.85     34.12 o
  -7 -10   1     5904.32     5820.68     52.07 o
  -6 -10   1      133.98      170.59     10.11 o
  -5 -10   1       13.14       19.27      4.12 o
  -4 -10   1       45.38       55.56      3.64 o
  -3 -10   1      202.26      170.21      5.57 o
  -2 -10   1      161.65      172.86      8.81 o
  -1 -10   1     2037.26     1997.47     28.59 o
   0 -10   1     2297.42     2253.05     42.88 o
   1 -10   1      314.99      321.17     15.36 o
   2 -10   1     1292.02     1255.18     28.56 o
   3 -10   1      211.16      199.46      9.57 o
   4 -10   1       69.15       62.40      3.35 o
   5 -10   1       42.01       40.31      7.58 o
   6 -10   1       75.10       82.90     13.82 o
   7 -10   1      445.43      458.94     28.62 o
   8 -10   1     1005.51     1085.66     48.36 o
 -12  -9   1      693.98      682.13     28.11 o
 -11  -9   1     1405.33     1475.97     25.54 o
 -10  -9   1     1537.97     1552.71     23.86 o
  -9  -9   1     1404.23     1402.24     21.81 o
  -8  -9   1      245.51      243.99      6.40 o
  -7  -9   1      451.39      435.49      8.71 o
  -6  -9   1     2074.20     2173.07     22.37 o
  -5  -9   1      594.74      640.27     13.49 o
  -4  -9   1     1667.44     1763.56     20.43 o
  -3  -9   1     6650.27     6424.91     60.43 o
  -2  -9   1    11025.10    11034.00     99.37 o
  -1  -9   1     1051.61     1011.71     16.96 o
   0  -9   1        2.04        7.63      2.13 o
   1  -9   1     1224.71     1262.69     21.72 o
   2  -9   1      516.96      521.40      9.74 o
   3  -9   1     2468.89     2431.19     39.51 o
   4  -9   1     2014.77     1966.49     27.36 o
   5  -9   1     1729.42     1643.59     43.43 o
   6  -9   1      410.91      506.31     27.63 o
   7  -9   1      160.42      197.39     18.75 o
   8  -9   1        1.13        2.96      7.90 o
 -12  -8   1      593.04      650.17     18.22 o
 -11  -8   1       23.59       29.46      5.49 o
 -10  -8   1       93.67       87.98      7.71 o
  -9  -8   1        2.78        6.68      2.65 o
  -8  -8   1      877.06      850.87     12.19 o
  -7  -8   1     2156.96     2119.64     21.75 o
  -6  -8   1     3010.59     3101.56     29.31 o
  -5  -8   1     6911.95     6816.56     69.97 o
  -4  -8   1     2040.65     2015.29     22.12 o
  -3  -8   1       10.61       27.20      2.40 o
  -2  -8   1       53.55       72.27      8.49 o
  -1  -8   1      532.00      513.55     10.54 o
   0  -8   1     2758.80     2730.02     28.09 o
   1  -8   1      847.80      824.89     17.05 o
   2  -8   1     3049.92     3029.05     34.80 o
   3  -8   1     3883.31     3801.06     47.56 o
   4  -8   1     1731.94     1678.55     23.75 o
   5  -8   1       41.97       37.54      4.87 o
   6  -8   1      195.58      201.34     16.78 o
   7  -8   1      622.03      646.46     32.57 o
   8  -8   1      248.10      233.91     20.73 o
   9  -8   1       88.76       85.87     15.79 o
 -12  -7   1      229.00      233.80     13.60 o
 -11  -7   1       14.25       13.99      5.90 o
 -10  -7   1     1278.11     1254.46     22.03 o
  -9  -7   1     2945.79     2964.01     51.21 o
  -8  -7   1     4153.59     4189.93     56.59 o
  -7  -7   1        6.44       11.68      1.89 o
  -6  -7   1       10.16       16.69      2.22 o
  -5  -7   1     1186.56     1201.93     13.42 o
  -4  -7   1     1038.99     1006.77     14.17 o
  -3  -7   1     1558.26     1559.88     17.47 o
  -2  -7   1     5473.62     5794.92     53.57 o
  -1  -7   1    12168.10    11918.07    105.69 o
   0  -7   1    12010.85    12086.26    116.38 o
   1  -7   1      346.48      473.79      6.56 o
   2  -7   1       41.38       51.93      2.49 o
   3  -7   1       97.51       91.01      3.53 o
   4  -7   1      424.60      397.35      8.48 o
   5  -7   1      299.09      301.49     15.67 o
   6  -7   1      714.39      765.76     23.70 o
   7  -7   1     1867.85     1831.80     61.19 o
   8  -7   1     2036.56     1996.62     67.11 o
   9  -7   1     1209.56     1187.32     49.35 o
 -12  -6   1     1503.37     1446.56     35.51 o
 -11  -6   1     1096.88     1093.52     42.93 o
 -10  -6   1     1749.00     1698.87     42.93 o
  -9  -6   1        3.28        4.93      2.42 o
  -8  -6   1      229.24      224.99      8.75 o
  -7  -6   1     1354.15     1341.27     17.27 o
  -6  -6   1     1176.11     1234.11     13.85 o
  -5  -6   1     1703.42     1613.20     15.60 o
  -4  -6   1     9520.38     9293.29     85.98 o
  -3  -6   1     3761.98     3697.88     33.65 o
  -2  -6   1    18332.48    18723.46    165.98 o
  -1  -6   1      444.94      449.07      6.51 o
   0  -6   1      301.69      247.16      5.13 o
   1  -6   1      493.75      444.42      6.23 o
   2  -6   1     9028.51     9324.43     83.51 o
   3  -6   1     3131.04     3310.49     57.97 o
   4  -6   1     3218.64     3196.50     46.05 o
   5  -6   1     9208.68     9329.86     92.93 o
   6  -6   1     6926.63     6727.57     95.00 o
   7  -6   1       47.03       75.01     11.84 o
   8  -6   1        1.75        1.97      5.92 o
   9  -6   1       72.28       81.92     14.80 o
  10  -6   1       25.12       17.77      8.88 o
 -12  -5   1       50.98       42.65      7.68 o
 -11  -5   1      178.97      164.00     11.10 o
 -10  -5   1       30.77       43.09      7.90 o
  -9  -5   1      596.78      586.58     11.90 o
  -8  -5   1     1393.46     1371.76     22.34 o
  -7  -5   1     3910.74     3988.96     40.68 o
  -6  -5   1    10340.06    10314.33    101.14 o
  -5  -5   1      882.86      869.81     10.60 o
  -4  -5   1      348.37      402.12      8.99 o
  -3  -5   1     3439.98     3895.54     37.77 o
  -2  -5   1     2427.54     2683.13     25.81 o
  -1  -5   1      114.84      127.74      3.02 o
   0  -5   1    12086.72    11876.58    165.52 o
   1  -5   1    11676.00    11428.36     93.19 o
   2  -5   1    11770.58    12033.54    127.44 o
   3  -5   1     1601.66     1979.27     19.40 o
   4  -5   1      339.48      345.43      5.20 o
   5  -5   1     1937.86     1963.61     20.03 o
   6  -5   1      546.19      581.46     15.39 o
   7  -5   1      212.59      195.84      9.96 o
   8  -5   1      729.50      715.55     27.63 o
 -12  -4   1       88.92       86.80     10.10 o
 -11  -4   1     1270.73     1203.70     30.68 o
 -10  -4   1     3116.10     3082.68     57.18 o
  -9  -4   1     4486.31     4418.36     75.00 o
  -8  -4   1      290.24      318.43      8.11 o
  -7  -4   1      114.91      120.20      4.50 o
  -6  -4   1      391.05      379.28      5.88 o
  -5  -4   1     1134.71     1311.60     15.50 o
  -4  -4   1     3814.46     3837.16     35.67 o
  -3  -4   1      702.90      709.53      8.99 o
  -2  -4   1    10645.36    10584.65     88.41 o
  -1  -4   1     2392.50     2305.52     21.27 o
   0  -4   1      251.58      303.85      5.25 o
   1  -4   1        0.30       13.35      1.47 o
   2  -4   1      815.79      871.51      8.85 o
   3  -4   1     7303.45     7860.06     67.39 o
   4  -4   1     4229.04     4455.98     41.42 o
   5  -4   1      386.64      390.83      5.48 o
   6  -4   1     4792.48     4575.78     80.39 o
   7  -4   1     2783.80     2783.23     69.09 o
   9  -4   1      325.76      157.91     14.80 o
  10  -4   1        3.43        6.91      6.91 o
 -12  -3   1     2339.71     2228.52     47.77 o
 -11  -3   1      979.23      959.61     26.49 o
 -10  -3   1       52.03       59.89      7.30 o
  -9  -3   1      430.14      407.43     14.61 o
  -8  -3   1     2142.13     2158.85     41.16 o
  -7  -3   1      461.56      488.27     11.54 o
  -6  -3   1     3105.10     2949.90     27.45 o
  -5  -3   1    16879.24    17658.22    141.76 o
  -4  -3   1     8318.74     8152.81     79.38 o
  -3  -3   1     3389.29     3467.39     34.95 o
  -2  -3   1       18.16       15.18      3.16 o
  -1  -3   1     3436.56     3454.09     32.46 o
   0  -3   1       58.72       55.10      2.20 o
   1  -3   1    77011.06    76632.42    668.11 o
   2  -3   1     5789.36     6025.43     47.82 o
   3  -3   1    21502.06    20465.81    286.66 o
   4  -3   1    10130.30     9861.19     81.20 o
   5  -3   1     4776.72     4742.39     40.50 o
   6  -3   1      528.32      551.69      8.64 o
   7  -3   1        0.36        6.91      3.95 o
   8  -3   1      489.23      329.65     19.74 o
   9  -3   1        1.65        2.47      4.19 o
  10  -3   1        7.69        7.90      6.91 o
  11  -3   1      901.28      890.24     35.53 o
 -12  -2   1      519.15      504.38     20.23 o
 -11  -2   1       43.99       48.26     10.36 o
 -10  -2   1      192.71      180.68     10.80 o
  -9  -2   1      803.69      785.62     21.28 o
  -8  -2   1     3334.85     3339.67     57.91 o
  -7  -2   1    10098.82     9605.73    144.80 o
  -6  -2   1     7129.81     7239.20     73.57 o
  -5  -2   1     1479.23     1547.90     15.27 o
  -4  -2   1      188.53      255.06      3.82 o
  -3  -2   1       25.82       25.43      3.42 o
  -2  -2   1     2307.42     2539.71     29.02 o
  -1  -2   1    11345.40    11900.90    106.30 o
   0  -2   1    14151.19    14210.78    117.14 o
   1  -2   1    14613.40    15312.61    133.39 o
   2  -2   1    10957.59    11022.54     85.38 o
   3  -2   1     1149.13     1185.19     13.71 o
   4  -2   1     4695.15     5101.72     42.88 o
   5  -2   1      144.78      218.97      3.77 o
   6  -2   1      368.96      347.22      5.76 o
   7  -2   1      375.50      398.73     17.77 o
   8  -2   1     2972.92     2996.52     55.92 o
   9  -2   1     6013.19     6195.16    142.12 o
  10  -2   1       90.59       90.80     12.83 o
  11  -2   1      374.74      365.18     22.70 o
  12  -2   1       16.90       15.79      9.87 o
 -12  -1   1      934.62      947.48     40.47 o
 -11  -1   1     3680.52     3530.96     65.93 o
 -10  -1   1     2843.01     2820.31     53.72 o
  -9  -1   1      331.70      331.41     13.60 o
  -8  -1   1      284.05      276.60     11.50 o
  -7  -1   1       98.61       91.07      6.98 o
  -6  -1   1     3542.34     3471.86     46.53 o
  -5  -1   1      979.87     1078.76     17.26 o
  -4  -1   1     3477.89     3122.94     46.31 o
  -3  -1   1    15417.08    16030.44    169.19 o
  -2  -1   1    10277.02     9631.08    134.69 o
  -1  -1   1      762.16      861.05     22.70 o
   0  -1   1     1805.06     1801.73     53.70 o
   1  -1   1     5793.97     6210.22     59.71 o
   2  -1   1     6751.07     6996.59    150.95 o
   3  -1   1        0.14        8.74      1.29 o
   4  -1   1      636.77      551.53      6.50 o
   5  -1   1     6647.29     6767.40     67.55 o
   6  -1   1     3887.26     3854.82     87.14 o
   7  -1   1     3556.12     3397.62     39.75 o
   8  -1   1      811.97      835.96     29.61 o
   9  -1   1      546.50      522.10     23.69 o
  10  -1   1     1534.35     1425.17     46.39 o
  11  -1   1       86.94       95.74     13.82 o
  12  -1   1      717.28      750.09     34.54 o
 -12   0   1      529.02      506.31     28.62 o
 -11   0   1       19.22       26.65      8.88 o
 -10   0   1      281.86      312.44     13.96 o
  -9   0   1      429.37      412.19     15.35 o
  -8   0   1      884.83      806.49     47.87 o
  -7   0   1     2676.51     2544.60     45.71 o
  -6   0   1     6167.33     6260.71     96.66 o
  -5   0   1     2341.65     2166.85     26.66 o
  -4   0   1     1667.02     1645.19     23.62 o
  -3   0   1      868.64      708.31      7.55 o
  -2   0   1     2577.38     2468.92     23.76 o
  -1   0   1     2656.46     2860.54     25.05 o
   0   0   1       95.82       -7.90      9.87 o
   1   0   1     9221.07     5994.81    121.40 o
   2   0   1     3151.18     3180.70     50.71 o
   3   0   1     5659.08     5663.38     77.39 o
   4   0   1     2971.18     2939.02     27.40 o
   5   0   1     2580.30     2618.96     29.87 o
   6   0   1       14.09       27.13      1.69 o
   7   0   1      330.98      307.45      6.70 o
   8   0   1      205.79      203.18      8.88 o
   9   0   1       15.65       19.74      6.91 o
  10   0   1     3111.36     3108.93     81.92 o
  11   0   1     3819.29     3834.35     99.68 o
  12   0   1      971.10      985.98     40.47 o
 -12   1   1        1.15        5.92      7.90 o
 -11   1   1        4.08        5.92      7.90 o
 -10   1   1     1396.32     1457.74     47.37 o
  -9   1   1     3450.80     3207.53     58.27 o
  -8   1   1     6823.94     6725.21    106.43 o
  -7   1   1      844.93      851.25     17.40 o
  -6   1   1      117.78      116.51      5.64 o
  -5   1   1     1310.16     1408.31     16.94 o
  -4   1   1     3912.61     3875.49     37.27 o
  -3   1   1      392.19      510.05      5.67 o
  -2   1   1     6760.11     6595.99     80.07 o
  -1   1   1    23806.92    24360.36    272.19 o
   1   1   1     2655.87     2531.00     45.26 o
   2   1   1     3304.79     3390.45     33.97 o
   3   1   1      447.61      433.56      5.38 o
   4   1   1      878.93      942.37     10.06 o
   5   1   1      160.52      153.17      6.18 o
   6   1   1      943.42      940.24     13.51 o
   7   1   1     6822.30     6536.63     71.66 o
   8   1   1     6140.68     6200.82     79.17 o
   9   1   1      490.95      487.07     16.05 o
  10   1   1      276.17      279.31     18.75 o
  11   1   1      465.77      432.29     24.67 o
  12   1   1      187.91      156.93     17.77 o
 -11   2   1     1212.59     1265.29     45.40 o
 -10   2   1     1187.15     1101.45     40.47 o
  -9   2   1      316.09      340.50     19.74 o
  -8   2   1      286.37      293.03     13.82 o
  -7   2   1       59.13       76.04     10.01 o
  -6   2   1     2006.30     2100.63     42.45 o
  -5   2   1     2534.49     2610.33     23.89 o
  -4   2   1     9532.63     9695.93     80.89 o
  -3   2   1    12811.96    12809.91    105.63 o
  -2   2   1    49992.28    51583.60    554.65 o
  -1   2   1      351.49      365.02      4.40 o
   0   2   1       36.06       33.20      1.64 o
   1   2   1       56.93       63.60      1.87 o
   2   2   1       60.68       65.90      1.59 o
   3   2   1       47.71       83.59      1.89 o
   4   2   1     3816.81     3704.51     27.77 o
   5   2   1     9434.31     9456.98     84.95 o
   6   2   1     4432.45     4513.25     58.29 o
   7   2   1      116.82      123.17      4.18 o
   8   2   1        0.40        8.16      2.26 o
   9   2   1     1119.10     1082.37     18.86 o
  10   2   1        0.06        0.00      4.19 o
  11   2   1      619.99      600.07     28.62 o
  12   2   1      900.62      891.23     37.50 o
  13   2   1      691.50      764.90     36.52 o
 -11   3   1        6.61        2.96      6.91 o
 -10   3   1     1114.88     1003.74     38.49 o
  -9   3   1      198.79      192.71     11.80 o
  -8   3   1     1832.94     1839.82     58.23 o
  -7   3   1     4755.50     4744.03     81.33 o
  -6   3   1     3045.58     2997.63     61.93 o
  -5   3   1       58.80       37.18      2.35 o
  -4   3   1      896.96      977.94     25.51 o
  -3   3   1    11054.84    11560.73    115.11 o
  -2   3   1     7289.36     7834.19     71.63 o
  -1   3   1    15186.15    16002.15    157.14 o
   0   3   1     1624.46     1676.70     17.22 o
   1   3   1    30424.81    30869.68    266.99 o
   2   3   1     9985.23    10236.07     78.51 o
   3   3   1    10122.51    10199.25     78.17 o
   4   3   1     5677.36     5999.65     65.41 o
   5   3   1      692.45      667.92      7.01 o
   6   3   1       12.88        7.52      1.17 o
   7   3   1      847.10      846.97     13.11 o
   8   3   1      414.99      434.19      9.03 o
   9   3   1     5553.97     5442.63     74.32 o
  10   3   1     2327.36     2309.10     34.10 o
  11   3   1      949.16      919.04     25.09 o
  12   3   1      384.19      389.85     24.67 o
  13   3   1      612.87      594.15     31.58 o
 -10   4   1      867.27      859.46     26.27 o
  -9   4   1     1892.48     1954.79     51.82 o
  -8   4   1      238.68      234.30     11.80 o
  -7   4   1        8.52        8.80      9.38 o
  -6   4   1      236.25      252.49      8.51 o
  -5   4   1      171.93      182.66      4.78 o
  -4   4   1     2768.99     3087.83     34.25 o
  -3   4   1     6035.62     6251.44     73.78 o
  -2   4   1     2693.64     2605.21     25.66 o
  -1   4   1    16318.55    15705.98    228.72 o
   0   4   1     2939.71     3079.45     40.93 o
   1   4   1        6.58       16.74      2.75 o
   2   4   1       43.58       75.50      2.00 o
   3   4   1     2551.86     2558.15     19.85 o
   4   4   1       34.85       31.95      3.47 o
   5   4   1     2544.62     2406.47     22.11 o
   6   4   1     4529.92     4502.95     36.56 o
   7   4   1     6606.27     6543.63     70.28 o
   8   4   1     1966.88     2007.73     26.47 o
   9   4   1     3929.34     3854.64     52.54 o
  10   4   1        6.69        7.61      2.87 o
  11   4   1       18.49       20.96      5.90 o
  12   4   1        0.01        5.20      5.20 o
  13   4   1      393.97      337.54     23.69 o
 -10   5   1        4.72        0.00      8.88 o
  -9   5   1       41.94       65.14     12.83 o
  -8   5   1      280.46      267.98     12.78 o
  -7   5   1      835.79      827.38     41.95 o
  -6   5   1      397.33      402.47     11.28 o
  -5   5   1     6819.64     6776.36    108.08 o
  -4   5   1     9136.17     9521.60    114.15 o
  -3   5   1     4161.08     4130.61     39.95 o
  -2   5   1       37.46       78.56      3.20 o
  -1   5   1     3456.72     3348.09     28.93 o
   0   5   1     1344.21     1403.97     17.81 o
   1   5   1     1761.28     1828.42     20.17 o
   2   5   1        5.31       18.76      1.50 o
   3   5   1    19555.12    19879.97    152.08 o
   4   5   1    13243.62    12987.64     93.87 o
   5   5   1     4414.77     4558.97     39.79 o
   6   5   1       13.55       16.58      1.89 o
   7   5   1        8.51       16.16      1.51 o
   8   5   1     2994.93     2928.20     35.98 o
   9   5   1      526.81      474.49     11.60 o
  10   5   1      739.63      729.12     15.33 o
  11   5   1     3216.51     3234.92     46.35 o
  12   5   1     2142.27     2260.56     47.39 o
  13   5   1      689.41      728.85     55.76 o
 -10   6   1      236.00      236.87     22.70 o
  -9   6   1      994.87     1013.61     44.41 o
  -8   6   1     1340.56     1261.34     49.35 o
  -7   6   1     1762.93     1720.28     58.23 o
  -6   6   1     2921.57     2933.60     53.52 o
  -5   6   1       16.22       13.49      3.32 o
  -4   6   1       63.36       84.65      4.06 o
  -3   6   1     1908.36     2073.15     28.58 o
  -2   6   1       14.27       11.46      2.88 o
  -1   6   1     4211.81     4223.88     74.48 o
   0   6   1     6490.20     6290.84     66.19 o
   1   6   1    11192.47    11316.50    108.33 o
   2   6   1     3028.42     3017.89     40.00 o
   3   6   1     2297.33     2407.72     22.56 o
   4   6   1      383.29      352.16      4.87 o
   5   6   1      593.56      644.99      8.98 o
   6   6   1      845.85      846.12     10.19 o
   7   6   1       39.99       52.02      2.92 o
   8   6   1     1378.76     1363.71     22.38 o
   9   6   1     5057.25     5064.40     67.21 o
  10   6   1     1443.22     1465.80     25.19 o
  11   6   1        6.66        6.84      3.07 o
  12   6   1      149.75      155.90     11.86 o
  13   6   1      324.84      336.17     16.39 o
  -9   7   1      204.78      179.63     20.73 o
  -8   7   1      365.78      360.24     24.67 o
  -7   7   1      355.70      378.01     23.69 o
  -6   7   1     1503.32     1545.58     52.31 o
  -5   7   1      717.92      734.43     29.61 o
  -4   7   1     1513.12     1613.37     32.85 o
  -3   7   1     8995.15     8824.24    113.27 o
  -2   7   1     5895.43     6136.21     68.86 o
  -1   7   1       28.55       68.45      7.93 o
   0   7   1       80.76       63.34      3.36 o
   1   7   1     1336.67     1355.55     17.52 o
   2   7   1     1274.56     1284.60     14.24 o
   3   7   1      602.62      697.59      9.25 o
   4   7   1     3419.64     3335.76     35.48 o
   5   7   1     8725.73     8832.36     65.52 o
   6   7   1     2145.84     2102.31     19.51 o
   7   7   1     4077.39     4177.90     40.24 o
   8   7   1     1597.77     1585.81     19.40 o
   9   7   1      865.90      866.85     17.17 o
  10   7   1     1422.80     1385.90     24.53 o
  11   7   1       63.66       61.70      5.62 o
  12   7   1      149.32      147.35      6.56 o
  13   7   1     1240.78     1286.18     33.41 o
  -9   8   1      151.39      148.04     19.74 o
  -8   8   1      119.14      123.37     16.78 o
  -7   8   1      351.13      380.97     24.67 o
  -6   8   1     1569.11     1537.69     54.28 o
  -5   8   1      209.47      205.53     29.12 o
  -4   8   1     4657.05     4661.13    111.03 o
  -3   8   1       57.64       79.64      6.57 o
  -2   8   1        4.95        3.05      2.58 o
  -1   8   1     1065.90     1146.87     19.94 o
   0   8   1      177.42      216.63      5.08 o
   1   8   1     2300.37     2242.40     26.75 o
   2   8   1     5655.60     5624.98     51.88 o
   3   8   1     6930.83     6868.49     69.03 o
   4   8   1     1321.24     1367.03     15.80 o
   5   8   1     1073.96     1042.75     12.03 o
   6   8   1      459.96      486.54      8.40 o
   7   8   1     1003.20     1060.54     12.71 o
   8   8   1      453.51      465.43      8.25 o
   9   8   1     1567.17     1560.20     23.02 o
  10   8   1     2501.46     2566.57     46.74 o
  11   8   1     4752.61     4698.54     64.86 o
  12   8   1     1315.84     1360.94     24.65 o
  13   8   1      538.04      554.67     30.60 o
  -8   9   1     2517.58     2592.75     84.88 o
  -7   9   1       25.08       17.77      9.87 o
  -6   9   1       19.54        2.96      5.92 o
  -5   9   1     1177.07     1067.89     45.40 o
  -4   9   1      186.28      201.78     10.59 o
  -3   9   1       12.06        5.92      4.19 o
  -2   9   1      748.09      770.58     21.32 o
  -1   9   1     4650.27     4363.26     66.74 o
   0   9   1     5118.73     5034.84     85.05 o
   1   9   1     2193.41     2101.07     30.34 o
   2   9   1     1239.73     1305.39     15.02 o
   3   9   1      753.50      756.19     11.42 o
   4   9   1      818.43      843.52     11.51 o
   5   9   1      114.50      124.50      4.32 o
   6   9   1      717.08      705.09      9.70 o
   7   9   1     6259.86     6555.67     61.44 o
   8   9   1    11759.15    11719.26    102.63 o
   9   9   1     1224.10     1272.19     18.12 o
  10   9   1       12.11       14.82      3.22 o
  11   9   1      345.13      345.94     12.78 o
  12   9   1      396.97      421.43     17.77 o
  -7  10   1      100.29       54.28     11.84 o
  -4  10   1     2682.10     2707.11     54.38 o
  -3  10   1     5274.17     5205.65     93.31 o
  -2  10   1      561.21      522.80     17.71 o
  -1  10   1        3.40        3.89      3.97 o
   0  10   1      101.32      119.20      5.04 o
   1  10   1      471.27      455.12      9.95 o
   2  10   1      170.13      159.98      5.96 o
   3  10   1      436.49      412.54      9.85 o
   4  10   1     4110.44     4189.99     50.71 o
   5  10   1     1131.36     1155.33     15.08 o
   6  10   1     1708.32     1711.71     18.52 o
   7  10   1      406.55      405.34      8.71 o
   8  10   1      597.19      603.64     10.15 o
   9  10   1      835.44      863.43     15.98 o
  10  10   1       14.21       17.00      4.28 o
  11  10   1       16.74       14.80      4.74 o
  12  10   1     1224.91     1221.34     53.30 o
  -4  11   1       61.43       67.11      7.58 o
  -3  11   1      558.40      556.72     19.35 o
  -2  11   1     1644.73     1560.56     30.21 o
  -1  11   1      502.05      519.43     10.89 o
   0  11   1      286.79      257.39      9.26 o
   1  11   1     3500.24     3452.91     44.25 o
   2  11   1     1910.37     1886.18     27.43 o
   3  11   1     1116.18     1076.88     21.61 o
   4  11   1       42.68       51.87      5.84 o
   5  11   1     1074.46     1073.61     16.16 o
   6  11   1     3033.32     3034.01     32.02 o
   7  11   1       54.14       56.77      3.79 o
   8  11   1      115.05      123.66      5.75 o
   9  11   1     4110.92     4119.10     50.72 o
  10  11   1     2658.98     2661.79     47.68 o
  11  11   1      615.69      600.61     18.96 o
  12  11   1      290.21      305.10     13.49 o
  -5  12   1       97.83      102.64     16.78 o
  -4  12   1       81.57       76.98     13.82 o
  -3  12   1      916.16      934.15     25.57 o
  -2  12   1     2303.74     2231.74     45.67 o
  -1  12   1     3745.41     3660.42     51.36 o
   0  12   1     1835.19     1811.85     27.38 o
   1  12   1      346.32      352.91     11.03 o
   2  12   1        2.19        0.76      2.45 o
   3  12   1        1.58        0.04      2.68 o
   4  12   1       63.28       62.19      5.56 o
   5  12   1     1561.28     1605.67     29.96 o
   6  12   1     2757.24     2792.35     39.15 o
   7  12   1     7895.60     7777.73     81.53 o
   8  12   1      767.82      808.24     18.12 o
   9  12   1      643.40      651.73     14.10 o
  10  12   1       81.59       79.51      9.18 o
  11  12   1       48.04       47.80      6.06 o
  -5  13   1     2692.92     2764.48     88.83 o
  -4  13   1     2004.47     2094.33     71.06 o
  -3  13   1      145.72      146.83     11.62 o
  -2  13   1      104.35       99.00      9.70 o
  -1  13   1      369.07      369.76     15.87 o
   0  13   1       14.15       16.05      3.14 o
   1  13   1       73.15       79.23      6.57 o
   2  13   1      789.68      798.78     21.07 o
   3  13   1     3794.48     3763.04     54.31 o
   4  13   1     4678.94     4708.58     60.14 o
   5  13   1     3588.55     3459.72     46.80 o
   6  13   1      855.62      867.54     20.58 o
   7  13   1       53.41       53.84      5.39 o
   8  13   1      702.73      732.00     22.48 o
   9  13   1       47.69       43.87      5.87 o
  10  13   1      802.93      761.31     18.83 o
  11  13   1     3193.81     3280.22     51.73 o
  -4  14   1      319.46      308.92     24.67 o
  -3  14   1      333.85      316.41     15.16 o
  -2  14   1        7.83        0.46      7.90 o
  -1  14   1      437.63      465.91     32.57 o
   0  14   1     3502.29     3333.42     48.78 o
   1  14   1      779.64      794.38     24.18 o
   2  14   1      100.09      111.76     16.28 o
   3  14   1        1.07        3.43      3.77 o
   4  14   1      945.93      942.14     27.12 o
   5  14   1     1201.62     1165.46     27.18 o
   6  14   1        3.25        6.07      4.01 o
   7  14   1       28.51       36.36      6.28 o
   8  14   1      883.81      898.69     20.98 o
   9  14   1      976.52     1007.04     22.49 o
  10  14   1     1245.01     1267.04     35.53 o
  -3  15   1      772.42      837.07     26.54 o
  -2  15   1      947.80      948.80     28.65 o
  -1  15   1      531.64      548.60     20.80 o
   0  15   1      240.39      255.70     14.29 o
   1  15   1      768.62      764.82     20.73 o
   2  15   1      986.94      952.93     26.15 o
   3  15   1       96.27       89.91      8.29 o
   4  15   1      243.12      265.83     10.40 o
   5  15   1     2729.92     2726.27     43.87 o
   6  15   1     4379.57     4375.12     64.19 o
   7  15   1     1650.92     1709.96     31.90 o
   8  15   1      120.62      123.72      9.08 o
   9  15   1     1478.65     1512.70     29.76 o
  -1  16   1       22.76       36.59      8.39 o
   0  16   1      428.77      443.15     19.50 o
   1  16   1      571.91      599.42     14.43 o
   2  16   1     2356.16     2353.07     49.84 o
   3  16   1     1908.23     1936.83     40.19 o
   4  16   1     1072.96     1030.79     32.57 o
   5  16   1      747.66      758.94     18.95 o
   6  16   1       42.43       38.56      6.06 o
   7  16   1      536.87      551.69     17.21 o
   8  16   1        8.70       36.64      9.28 o
   1  17   1      803.15      795.42     27.51 o
   2  17   1       73.36       76.99      7.90 o
   3  17   1      724.96      761.19     21.81 o
   4  17   1      255.30      256.18     32.08 o
   5  17   1      153.29      163.49     10.13 o
   6  17   1       98.52      101.21      8.55 o
  -6 -16   2        8.19       -0.99      8.88 o
  -5 -16   2      244.41      239.16     11.79 o
  -4 -16   2      151.83      147.23      9.80 o
  -3 -16   2     1205.08     1233.62     28.40 o
  -2 -16   2     1278.30     1339.77     27.43 o
  -1 -16   2      412.58      409.75     13.94 o
  -8 -15   2       81.03      108.46     11.80 o
  -7 -15   2     1300.61     1336.67     27.68 o
  -6 -15   2     2087.57     2021.98    114.29 o
  -5 -15   2     1631.93     1665.28     61.19 o
  -4 -15   2       10.86        1.50      3.91 o
  -3 -15   2      149.76      136.29      9.26 o
  -2 -15   2      599.95      635.13     17.02 o
  -1 -15   2      746.75      777.19     16.83 o
   0 -15   2      186.90      203.02     14.59 o
   1 -15   2      736.88      778.68     18.53 o
   2 -15   2      884.86      908.79     19.37 o
  -9 -14   2     2196.68     2308.25     55.27 o
  -8 -14   2      965.69      956.08     22.04 o
  -7 -14   2      481.77      497.03     15.45 o
  -6 -14   2      121.24      120.20      8.51 o
  -5 -14   2      113.45      110.92      8.31 o
  -4 -14   2      200.40      224.13     12.50 o
  -3 -14   2      133.69      147.89      9.08 o
  -2 -14   2     1215.95     1196.19     24.63 o
  -1 -14   2     2234.71     2184.28     36.80 o
   0 -14   2     1225.07     1216.41     24.61 o
   1 -14   2      484.05      495.76     17.29 o
   2 -14   2       29.49       27.13      4.52 o
   3 -14   2      160.65      162.53     13.20 o
 -10 -13   2       39.84       27.63      6.17 o
  -9 -13   2       65.50       78.96     10.86 o
  -8 -13   2       20.09       18.05      4.76 o
  -7 -13   2       51.75       56.04      5.44 o
  -6 -13   2      617.46      598.25     16.25 o
  -5 -13   2      490.98      513.91     14.96 o
  -4 -13   2     2870.57     2928.03     45.96 o
  -3 -13   2     4477.75     4382.15     77.11 o
  -2 -13   2      324.23      340.67     11.77 o
  -1 -13   2       29.15       34.36      4.92 o
   0 -13   2      609.15      664.68     14.43 o
   1 -13   2      896.80      867.13     19.16 o
   2 -13   2       45.82       44.80      5.02 o
   3 -13   2       41.74       50.47      5.78 o
   4 -13   2     1252.27     1274.79     43.92 o
   5 -13   2     2416.09     2514.78     81.92 o
 -10 -12   2       25.93       29.71      5.92 o
  -9 -12   2       12.51       10.36      4.06 o
  -8 -12   2     1606.89     1601.92     27.74 o
  -7 -12   2     1747.05     1793.71     24.04 o
  -6 -12   2      787.06      816.85     17.12 o
  -5 -12   2       65.38       46.74      4.97 o
  -4 -12   2        0.02        4.36      3.18 o
  -3 -12   2      299.11      299.12      9.82 o
  -2 -12   2       20.04       22.59      4.34 o
  -1 -12   2      432.44      437.09     12.69 o
   0 -12   2     2143.30     2134.82     44.43 o
   1 -12   2     1926.34     1925.42     32.47 o
   2 -12   2     2492.25     2408.88     46.69 o
   3 -12   2      429.35      428.33     11.84 o
   4 -12   2      977.90      838.27     16.28 o
   5 -12   2        3.53       -4.93      6.91 o
   6 -12   2      467.69      495.46     30.60 o
 -11 -11   2      849.73      903.97     19.03 o
 -10 -11   2     2549.01     2594.89     40.62 o
  -9 -11   2     1624.93     1689.32     29.32 o
  -8 -11   2      786.17      800.33     13.86 o
  -7 -11   2      151.39      139.62      6.14 o
  -6 -11   2      826.35      848.58     14.67 o
  -5 -11   2     1182.62     1156.47     19.98 o
  -4 -11   2      736.25      709.75     15.04 o
  -3 -11   2     1544.48     1468.15     24.02 o
  -2 -11   2     4496.53     4412.72     66.37 o
  -1 -11   2     3453.82     3448.89     45.99 o
   0 -11   2     1983.21     1953.64     29.34 o
   1 -11   2      661.20      659.11     12.68 o
   2 -11   2      457.38      459.05     13.47 o
   3 -11   2      722.74      653.98     20.85 o
   4 -11   2        0.46        0.74      2.42 o
   5 -11   2       84.07      100.67     14.80 o
   6 -11   2     1179.89     1276.14     50.34 o
   7 -11   2      931.31      920.84     42.44 o
 -11 -10   2       89.50       94.80      8.51 o
 -10 -10   2       44.91       45.53      4.71 o
  -9 -10   2       55.97       53.70      4.78 o
  -8 -10   2       54.25       61.15      4.46 o
  -7 -10   2     1263.40     1338.61     17.35 o
  -6 -10   2      185.18      181.21      5.52 o
  -5 -10   2     3312.59     3288.61     38.43 o
  -4 -10   2     2498.55     2575.53     28.30 o
  -3 -10   2     1370.91     1372.25     17.40 o
  -2 -10   2        1.11        5.23      2.76 o
  -1 -10   2     1300.71     1309.80     25.55 o
   0 -10   2        7.79        9.19      2.76 o
   1 -10   2       59.33       69.67      4.32 o
   2 -10   2       41.96       41.33      4.38 o
   3 -10   2     3178.44     2958.43     40.18 o
   4 -10   2     3758.34     3710.31     55.04 o
   5 -10   2       42.19       46.18      5.43 o
   6 -10   2       24.55       41.45     10.86 o
   7 -10   2      250.57      241.81     21.71 o
   8 -10   2      299.19      292.14     24.67 o
 -11  -9   2       69.61       76.23      9.07 o
 -10  -9   2      279.72      298.89      8.88 o
  -9  -9   2     2182.21     2137.01     29.71 o
  -8  -9   2     3787.08     3867.48     41.90 o
  -7  -9   2     7242.19     7118.39     65.21 o
  -6  -9   2      208.20      179.80      5.09 o
  -5  -9   2      334.08      359.02      7.65 o
  -4  -9   2      480.83      488.01     11.26 o
  -3  -9   2      961.97      966.51     16.59 o
  -2  -9   2        0.33        3.37      2.65 o
  -1  -9   2     3323.89     3289.54     33.46 o
   0  -9   2     4457.39     4408.93     54.56 o
   1  -9   2     7302.02     7248.45     76.55 o
   2  -9   2     1438.51     1459.82     20.18 o
   3  -9   2     4826.27     4794.96     59.30 o
   4  -9   2       90.17       90.40      4.92 o
   5  -9   2       75.42       72.26      5.13 o
   6  -9   2      140.94      161.86     17.77 o
   7  -9   2      904.96      916.89     40.47 o
   8  -9   2     2499.31     2510.83     80.93 o
 -12  -8   2      644.02      671.99     18.79 o
 -11  -8   2     2643.89     2677.55     43.85 o
 -10  -8   2     1034.59     1080.01     19.84 o
  -9  -8   2      740.60      721.94     21.05 o
  -8  -8   2        0.92        1.64      3.12 o
  -7  -8   2      363.21      351.47      7.42 o
  -6  -8   2      700.24      768.65     10.58 o
  -5  -8   2     1420.74     1438.48     17.48 o
  -4  -8   2     2628.25     2582.91     30.27 o
  -3  -8   2     6595.48     6689.84     62.41 o
  -2  -8   2     6342.95     6238.14     58.41 o
  -1  -8   2     1082.96      990.17     12.62 o
   0  -8   2      699.00      652.01     12.39 o
   1  -8   2        1.24       11.52      2.70 o
   2  -8   2     1448.39     1435.81     19.24 o
   3  -8   2     1641.05     1658.22     21.53 o
   4  -8   2      755.45      764.30     13.82 o
   5  -8   2     3051.22     3015.22     39.42 o
   6  -8   2     1890.06     1798.45     43.70 o
   7  -8   2     1534.88     1695.60     58.23 o
   8  -8   2      128.13      111.53     15.79 o
   9  -8   2       66.10       80.93     14.80 o
 -12  -7   2       76.94       81.55     14.80 o
 -11  -7   2       16.96       17.77      6.28 o
 -10  -7   2     1405.55     1351.28     32.40 o
  -9  -7   2       35.23       40.54      3.88 o
  -8  -7   2      780.15      733.17     15.11 o
  -7  -7   2     1400.49     1358.77     17.89 o
  -6  -7   2     6427.03     6409.17     55.15 o
  -5  -7   2     8122.07     8171.62     68.67 o
  -4  -7   2     4370.43     4633.32     44.45 o
  -3  -7   2      333.71      286.43      6.04 o
  -2  -7   2     1459.64     1296.97     18.46 o
  -1  -7   2     2704.37     2766.32     27.93 o
   0  -7   2      753.06      890.98     12.71 o
   1  -7   2        4.73       29.58      5.29 o
   2  -7   2     2062.16     1995.41     21.30 o
   3  -7   2     5475.33     5407.20     51.30 o
   4  -7   2       64.71       57.47      6.55 o
   5  -7   2       87.23       69.77      4.02 o
   6  -7   2      637.02      651.67     13.80 o
   7  -7   2      581.73      520.13     27.63 o
   8  -7   2        4.86       22.70      9.87 o
   9  -7   2     1241.52     1298.84     51.32 o
  10  -7   2     1296.28     1248.51     52.31 o
 -12  -6   2        0.16        7.40      6.28 o
 -11  -6   2      444.13      468.43     18.10 o
 -10  -6   2     1485.63     1490.14     34.50 o
  -9  -6   2     4607.49     4400.79     75.66 o
  -8  -6   2     1479.66     1483.62     23.96 o
  -7  -6   2        9.24       14.09      2.48 o
  -6  -6   2       78.19       87.61      3.50 o
  -5  -6   2     1974.91     2009.75     19.81 o
  -4  -6   2      707.48      728.01     10.30 o
  -3  -6   2      276.63      363.31     10.94 o
  -2  -6   2      891.50      670.89      9.30 o
  -1  -6   2    17475.97    17458.81    153.03 o
   0  -6   2     5994.41     6086.63     66.76 o
   1  -6   2     1483.58     1459.99     17.52 o
   2  -6   2     2178.82     2425.90     27.56 o
   3  -6   2        8.26        9.20      1.51 o
   4  -6   2      323.54      329.61      6.10 o
   5  -6   2      105.01      129.14      7.88 o
   6  -6   2     1116.87     1102.72     17.23 o
   7  -6   2     2215.09     2334.17     71.06 o
   8  -6   2     2309.42     2364.76     74.02 o
   9  -6   2      642.56      592.18     31.58 o
  10  -6   2       10.01       13.82      9.87 o
 -12  -5   2     3981.39     3973.57    141.14 o
 -11  -5   2     1308.49     1310.80     41.45 o
 -10  -5   2      204.10      226.39     12.20 o
  -9  -5   2       25.69       26.67     11.35 o
  -8  -5   2      875.07      841.46     16.98 o
  -7  -5   2      877.92      881.97     13.23 o
  -6  -5   2     1282.46     1198.55     15.29 o
  -5  -5   2     3656.74     3810.62     33.63 o
  -4  -5   2     7936.71     7878.82     70.89 o
  -3  -5   2    24933.21    25683.91    222.70 o
  -2  -5   2     5830.46     6257.67     58.78 o
  -1  -5   2     2159.36     2174.63     20.89 o
   1  -5   2     2190.20     2045.48     25.61 o
   2  -5   2      904.77      942.48     10.29 o
   3  -5   2      673.40      657.31      8.75 o
   4  -5   2     3491.26     3355.36     32.80 o
   5  -5   2     5194.42     5031.19     52.92 o
   6  -5   2     2824.70     2839.05     36.73 o
   7  -5   2      169.24      159.33      4.99 o
   8  -5   2      605.13      565.25     18.25 o
   9  -5   2       33.77       39.48     10.86 o
  10  -5   2      279.16      234.90     21.71 o
 -12  -4   2      188.58      177.06     13.60 o
 -11  -4   2      215.92      187.89     12.08 o
 -10  -4   2      115.78      116.46     10.10 o
  -9  -4   2      101.03       85.96      8.00 o
  -8  -4   2     4886.84     4766.87     78.82 o
  -7  -4   2     6570.86     6510.05     70.63 o
  -6  -4   2     3859.03     3907.77     36.59 o
  -5  -4   2     2661.33     2713.46     26.27 o
  -4  -4   2     2072.72     2319.49     23.00 o
  -3  -4   2    15060.71    15297.88    174.49 o
  -2  -4   2       43.33       81.04      3.18 o
  -1  -4   2     4050.94     4221.40     39.01 o
   0  -4   2     6892.56     6624.05     52.12 o
   1  -4   2    16304.68    16525.19    133.72 o
   2  -4   2    12920.76    12743.96    112.31 o
   3  -4   2     2959.36     2910.04     26.06 o
   4  -4   2      246.55      292.29      4.87 o
   5  -4   2      144.60      160.13      6.32 o
   6  -4   2      801.84      781.26     13.23 o
   7  -4   2       58.59       57.55      4.35 o
   8  -4   2      719.83      767.21     44.91 o
   9  -4   2     1297.12     1237.55     30.49 o
  10  -4   2     1223.67     1218.90     41.45 o
 -12  -3   2      967.26      995.85     28.96 o
 -11  -3   2     1462.23     1394.76     34.18 o
 -10  -3   2     2026.38     2002.67     42.18 o
  -9  -3   2     2810.83     2892.60    104.12 o
  -8  -3   2      444.73      452.33     14.99 o
  -7  -3   2      110.93       91.61      7.30 o
  -6  -3   2       79.68       88.34      3.04 o
  -5  -3   2     1334.09     1415.26     13.56 o
  -4  -3   2     2234.32     2636.88     27.47 o
  -3  -3   2      362.34      568.16      7.76 o
  -2  -3   2    11986.79    11944.61    104.58 o
  -1  -3   2     8068.55     7817.47     75.88 o
   0  -3   2     4156.19     4409.48     36.68 o
   1  -3   2     3803.90     4062.98     34.26 o
   2  -3   2      213.16      159.04      3.59 o
   3  -3   2     4810.02     4962.06     41.92 o
   4  -3   2       23.09       56.86      2.18 o
   5  -3   2     1566.71     1603.06     17.19 o
   6  -3   2     8880.86     8958.47     94.04 o
   7  -3   2     4318.06     4061.70     55.47 o
   8  -3   2     1058.99     1116.68     18.59 o
   9  -3   2       30.31       34.54      7.90 o
  10  -3   2      356.50      369.12     20.73 o
  11  -3   2       65.57       54.28     10.86 o
 -12  -2   2     1064.22     1084.98     30.68 o
 -11  -2   2      604.28      609.37     21.28 o
 -10  -2   2      322.06      334.87     20.73 o
  -9  -2   2      733.03      720.30     20.58 o
  -8  -2   2      631.68      617.26     18.15 o
  -7  -2   2     3192.51     3128.45     54.42 o
  -6  -2   2      933.82      937.69     15.20 o
  -5  -2   2    12586.38    12456.94    111.51 o
  -4  -2   2    12429.64    13169.69    130.70 o
  -3  -2   2      391.44      543.08      6.76 o
  -2  -2   2     4182.33     4365.78     48.35 o
  -1  -2   2     3496.55     3395.84     32.64 o
   0  -2   2      134.95      154.62      4.32 o
   1  -2   2      229.08      241.27      3.55 o
   2  -2   2     1075.91     1254.21     13.01 o
   3  -2   2    10962.54    10812.05     95.47 o
   4  -2   2     7432.90     7168.14     99.01 o
   5  -2   2     3076.23     2980.53     26.67 o
   6  -2   2     1613.33     1674.77     20.35 o
   7  -2   2       30.10       36.08      3.58 o
   8  -2   2      211.48      220.36     10.36 o
   9  -2   2      356.86      371.10     19.74 o
  10  -2   2      352.04      349.38     20.73 o
  11  -2   2     2585.57     2457.54     70.07 o
  12  -2   2      961.34      887.28     37.50 o
 -12  -1   2      213.73      202.89     13.60 o
 -11  -1   2      128.05      139.55     11.50 o
 -10  -1   2       91.64       89.13      9.07 o
  -9  -1   2     2998.32     2881.59     53.72 o
  -8  -1   2     1408.68     1387.67     30.35 o
  -7  -1   2     8427.58     8395.66    128.75 o
  -6  -1   2    10589.26    10868.06    224.04 o
  -5  -1   2     2272.54     2584.44     29.43 o
  -4  -1   2      187.57      240.03      4.48 o
  -3  -1   2       26.73       29.02      3.13 o
  -2  -1   2       30.32       54.77      2.61 o
  -1  -1   2    31169.68    31288.96    322.17 o
   0  -1   2     9016.52     9655.54    137.80 o
   1  -1   2    36200.59    36073.95    332.94 o
   2  -1   2      408.37      396.08      6.96 o
   3  -1   2      297.31      329.23      4.63 o
   4  -1   2     8022.87     7866.78    100.75 o
   5  -1   2     1225.66     1343.84     13.22 o
   6  -1   2      606.44      666.96     10.04 o
   7  -1   2     2785.80     2683.46     33.57 o
   8  -1   2     2551.49     2504.90     42.71 o
   9  -1   2     4004.11     3940.58     63.51 o
  10  -1   2      183.12      182.59     14.80 o
  11  -1   2       53.09       29.61      8.88 o
  12  -1   2      111.09       90.80     14.80 o
 -12   0   2      837.54      856.68     38.49 o
 -11   0   2     2924.97     2795.97     81.42 o
 -10   0   2     2485.88     2412.11     53.30 o
  -9   0   2       51.37       54.86      6.60 o
  -8   0   2       12.23       14.37      6.42 o
  -7   0   2      983.73      952.52     22.33 o
  -6   0   2      163.31      155.49      7.68 o
  -5   0   2      725.53      718.93     11.82 o
  -4   0   2     2286.36     2070.96     20.70 o
  -3   0   2    15409.67    14956.12    134.18 o
  -2   0   2     2353.14     2332.06     21.48 o
  -1   0   2     8298.70     8687.83     79.71 o
   0   0   2     5657.98     5529.56     78.16 o
   1   0   2      118.10      207.99      3.28 o
   2   0   2      367.57      418.40      4.40 o
   3   0   2      115.23      151.21      4.48 o
   4   0   2     4518.50     4170.99     37.14 o
   5   0   2     6705.22     6400.72     62.20 o
   6   0   2     5579.60     5668.41     68.58 o
   7   0   2     3127.45     3187.05     39.00 o
   8   0   2      161.73      183.98      7.30 o
   9   0   2     1012.32     1004.24     20.60 o
  10   0   2      614.70      594.15     26.65 o
  11   0   2      848.79      826.09     34.54 o
  12   0   2      316.25      292.14     21.71 o
 -11   1   2       64.98       67.11     12.83 o
 -10   1   2      474.86      466.68     17.79 o
  -9   1   2      499.98      526.02     19.74 o
  -8   1   2       60.89       53.50      9.38 o
  -7   1   2        6.63       10.49      3.19 o
  -6   1   2     4776.60     4609.39     62.29 o
  -5   1   2     9956.67    10111.23    133.89 o
  -4   1   2     1854.72     1884.88     21.68 o
  -3   1   2       27.16       50.96      1.57 o
  -2   1   2     2134.71     2005.16     17.69 o
  -1   1   2     3420.08     3476.75     32.07 o
   0   1   2       24.65       32.63      2.81 o
   1   1   2     8462.54     8579.66     85.47 o
   2   1   2    13718.04    13695.73    121.11 o
   3   1   2     4297.01     4370.75     39.04 o
   4   1   2     1368.28     1430.79     14.39 o
   5   1   2       63.83       64.94      2.14 o
   6   1   2      963.90      942.33     10.32 o
   7   1   2      101.73      125.53      5.23 o
   8   1   2        7.72        7.27      2.26 o
   9   1   2     3463.64     3370.62     57.02 o
  10   1   2     5020.33     4844.14    190.48 o
  11   1   2     3639.82     3472.13     90.80 o
  12   1   2     1177.68     1157.71     44.41 o
  13   1   2       54.11       41.45     10.86 o
 -11   2   2      423.75      430.32     25.66 o
 -10   2   2     1216.69     1214.95     43.43 o
  -9   2   2     4246.10     4395.93    107.58 o
  -8   2   2     6276.63     6121.84     83.12 o
  -7   2   2      270.65      274.32     14.20 o
  -6   2   2      373.12      410.68      8.69 o
  -5   2   2     1216.74     1301.87     11.93 o
  -4   2   2      975.89      981.26     10.26 o
  -3   2   2       41.74       27.23      1.54 o
  -2   2   2     3035.30     3228.48     27.76 o
  -1   2   2    12372.89    12123.04    109.06 o
   0   2   2     5336.65     5326.68     56.70 o
   1   2   2      437.88      415.97      5.38 o
   2   2   2     7243.79     7698.35     68.75 o
   3   2   2      619.26      599.18      6.37 o
   4   2   2       16.59       21.93      1.51 o
   5   2   2     1718.24     1746.80     16.00 o
   6   2   2     2703.36     2679.20     20.55 o
   7   2   2     6795.15     6763.63     66.54 o
   8   2   2     5426.42     5345.96     54.27 o
   9   2   2      119.71      124.19      5.85 o
  10   2   2        2.85        0.00      3.95 o
  11   2   2      120.82      121.40     14.80 o
  12   2   2      168.89      152.98     17.77 o
  13   2   2      430.17      462.89     27.63 o
 -11   3   2      751.21      742.20     33.56 o
 -10   3   2      937.24      924.78     36.52 o
  -9   3   2       26.12       28.39      6.39 o
  -8   3   2        6.10        3.45      4.44 o
  -7   3   2      923.86      934.36     23.61 o
  -6   3   2      140.23      117.71      4.99 o
  -5   3   2      185.21      216.77      4.12 o
  -4   3   2     4921.62     4696.00     40.90 o
  -3   3   2    11286.56    11402.65    101.85 o
  -2   3   2     8243.21     8156.51     73.23 o
  -1   3   2     1731.67     1558.94     14.29 o
   0   3   2       18.45       29.43      4.79 o
   1   3   2     7625.18     8056.32     66.06 o
   2   3   2    14809.32    16090.21    130.55 o
   3   3   2     8978.85     8636.02     66.39 o
   4   3   2     9921.42     9951.63     82.59 o
   5   3   2     5314.31     5641.72     47.74 o
   6   3   2     6636.40     6654.91     86.62 o
   7   3   2     1051.57     1041.39     15.52 o
   8   3   2     3827.33     3661.59     43.28 o
   9   3   2       79.17       92.80      5.14 o
  10   3   2      217.57      216.93      8.79 o
  11   3   2      344.07      361.19     11.05 o
  12   3   2     1006.29     1020.52     40.47 o
  13   3   2     2587.49     2607.55     77.97 o
 -10   4   2        0.91       -4.93      4.93 o
  -9   4   2     1396.99     1395.20     34.29 o
  -8   4   2     2454.36     2316.95     53.30 o
  -7   4   2     6595.15     6543.70    145.08 o
  -6   4   2     3031.97     3099.49     93.76 o
  -5   4   2      653.12      683.40     10.29 o
  -4   4   2     5742.85     5970.55     63.62 o
  -3   4   2     2139.95     1978.55     27.39 o
  -2   4   2      130.36      110.56      5.15 o
  -1   4   2     4195.27     4133.88     38.84 o
   0   4   2        9.23       22.89      1.99 o
   1   4   2      180.57      309.60      4.61 o
   2   4   2    29298.68    29510.56    241.89 o
   3   4   2      684.52      680.17     11.98 o
   4   4   2      333.10      421.18      5.36 o
   5   4   2      141.71      147.70      3.10 o
   6   4   2      205.53      228.58      4.09 o
   7   4   2      113.62      120.57      3.83 o
   8   4   2     6532.35     6457.55     71.89 o
   9   4   2     6370.95     6498.72     73.13 o
  10   4   2     1722.05     1678.29     27.34 o
  11   4   2      259.72      243.57      8.79 o
  12   4   2       68.50       50.34     11.84 o
  13   4   2     1573.03     1604.80     56.26 o
 -10   5   2     1743.23     1730.15     64.15 o
  -9   5   2     1544.68     1467.61     55.27 o
  -8   5   2      500.92      555.31     18.96 o
  -7   5   2       15.97       19.57      4.74 o
  -6   5   2       77.28       82.44      7.90 o
  -5   5   2      823.25      856.98     16.41 o
  -4   5   2       36.42       62.92      6.25 o
  -3   5   2    13311.64    13609.26    123.69 o
  -2   5   2    13172.14    13399.56    129.25 o
  -1   5   2     6506.74     6510.75     60.51 o
   0   5   2       29.44       11.88      2.15 o
   1   5   2       50.73       64.30      1.71 o
   2   5   2     2082.33     2188.47     19.41 o
   3   5   2      257.93      251.68      4.03 o
   4   5   2      556.70      660.50      7.19 o
   5   5   2      553.70      548.78      6.76 o
   6   5   2     7353.83     7318.96     67.87 o
   7   5   2     5362.38     5535.05     54.65 o
   8   5   2      366.94      368.26      8.58 o
   9   5   2       24.03       22.82      3.06 o
  10   5   2      142.28      150.11      7.82 o
  11   5   2     1570.56     1547.37     26.52 o
  12   5   2        9.10       15.20      6.61 o
  13   5   2     1116.53     1135.99     45.40 o
 -10   6   2      115.39       80.93     15.79 o
  -9   6   2      535.36      587.24     33.56 o
  -8   6   2        2.51        4.93      6.91 o
  -7   6   2       53.00       75.01     12.83 o
  -6   6   2       15.94       39.81      9.38 o
  -5   6   2     5632.02     5658.43     80.50 o
  -4   6   2     1868.23     1831.00     29.11 o
  -3   6   2      484.34      445.45      7.80 o
  -2   6   2       66.38      102.20      4.68 o
  -1   6   2      661.67      736.95      9.21 o
   0   6   2     3068.94     3027.18     32.85 o
   1   6   2     1483.69     1584.18     18.83 o
   2   6   2     6418.71     6144.41     65.93 o
   3   6   2    14219.11    14682.55    121.36 o
   4   6   2    12809.76    13186.82     95.45 o
   5   6   2     4907.56     4998.34     40.60 o
   6   6   2     2261.86     2248.52     20.11 o
   7   6   2       59.09       53.51      3.32 o
   8   6   2      103.67      118.30      4.66 o
   9   6   2     4806.03     4863.99     56.72 o
  10   6   2     4562.42     4630.16     63.19 o
  11   6   2     5848.81     5883.52     78.56 o
  12   6   2     1200.05     1164.01     21.91 o
  13   6   2      258.04      265.49     14.61 o
  -9   7   2     1298.65     1327.46     54.28 o
  -8   7   2      861.51      930.71     41.45 o
  -7   7   2     1087.64     1090.59     44.41 o
  -6   7   2     2148.56     2021.30     64.15 o
  -5   7   2      150.50      145.19      9.77 o
  -4   7   2     1403.65     1433.09     25.04 o
  -3   7   2      164.64      156.98      5.10 o
  -2   7   2     5822.30     5981.09     60.43 o
  -1   7   2     1225.30     1136.27     17.52 o
   0   7   2    13501.68    13119.20    127.69 o
   1   7   2     9959.45     9838.30    109.10 o
   2   7   2     1754.72     1697.66     17.41 o
   3   7   2     1038.35     1092.67     14.63 o
   4   7   2     1544.34     1645.82     19.96 o
   5   7   2      332.02      317.34      4.70 o
   6   7   2       66.98       77.41      2.59 o
   7   7   2     1971.34     2019.46     20.35 o
   8   7   2     5192.33     5318.85     53.38 o
   9   7   2     7966.17     8032.32    103.04 o
  10   7   2     1459.79     1499.51     22.63 o
  11   7   2        0.03       -0.85      2.87 o
  12   7   2      283.26      302.45     10.04 o
  13   7   2      148.87      131.89     13.82 o
  -9   8   2      226.79      233.91     22.70 o
  -8   8   2      335.37      289.18     23.69 o
  -7   8   2       95.16       88.83     13.82 o
  -6   8   2        0.25        5.92      5.92 o
  -5   8   2      510.87      506.34     18.84 o
  -4   8   2     2156.06     2147.90     35.42 o
  -3   8   2     3498.86     3505.03     52.37 o
  -2   8   2     3509.54     3387.01     50.73 o
  -1   8   2      372.57      357.01     10.37 o
   0   8   2      329.78      305.05      5.37 o
   1   8   2     4492.37     4648.11     54.83 o
   2   8   2      117.07      107.93      3.24 o
   3   8   2        0.34       10.39      3.53 o
   4   8   2     3154.56     3194.35     31.41 o
   5   8   2     6150.99     6115.57     50.08 o
   6   8   2     1792.29     1979.98     18.41 o
   7   8   2     1654.62     1699.25     17.75 o
   8   8   2      269.87      284.30      6.47 o
   9   8   2     4222.04     4181.28     50.02 o
  10   8   2      438.55      465.15     17.84 o
  11   8   2      349.52      363.98     11.14 o
  12   8   2     1086.70     1087.41     21.73 o
  13   8   2     1903.57     1935.29     39.11 o
  -8   9   2       19.78       12.83      9.87 o
  -7   9   2     1279.27     1211.99     49.35 o
  -6   9   2     1775.51     1858.45     63.17 o
  -5   9   2     1269.81     1258.34     34.50 o
  -4   9   2        7.51        7.90      3.32 o
  -3   9   2      363.65      357.98     11.31 o
  -2   9   2      700.54      676.91     15.92 o
  -1   9   2      495.65      523.00     13.70 o
   0   9   2      551.26      589.11      8.57 o
   1   9   2     3890.49     3833.27     66.12 o
   2   9   2    13079.07    13086.56    127.38 o
   3   9   2     4634.91     4477.63     42.54 o
   4   9   2     2370.69     2382.02     27.12 o
   5   9   2      385.95      396.66      7.40 o
   6   9   2      147.65      168.32      4.92 o
   7   9   2     3726.40     3728.13     34.28 o
   8   9   2      200.91      210.80      6.29 o
   9   9   2     1697.35     1708.99     22.18 o
  10   9   2     2790.54     2895.71     33.92 o
  11   9   2     2028.93     1933.26     43.43 o
  12   9   2     1589.07     1620.59     46.39 o
  13   9   2       20.13       16.78      4.93 o
  -7  10   2       15.17       25.66     10.86 o
  -6  10   2      324.71      323.72     24.67 o
  -5  10   2       22.35       40.47      9.87 o
  -4  10   2        2.20       -0.94      3.11 o
  -3  10   2      206.75      210.52      9.43 o
  -2  10   2     3857.66     3727.75     57.19 o
  -1  10   2     5220.76     5160.57     92.38 o
   0  10   2     4288.48     4296.77     60.00 o
   1  10   2     1532.31     1463.83     21.36 o
   2  10   2      324.16      322.16      8.19 o
   3  10   2     1371.97     1375.00     24.63 o
   4  10   2      252.99      255.44      7.84 o
   5  10   2     2746.26     2724.94     35.03 o
   6  10   2     8759.53     8913.79     81.22 o
   7  10   2    16935.66    16818.80    149.04 o
   8  10   2     5835.55     5984.66     67.24 o
   9  10   2      181.03      173.93      6.91 o
  10  10   2        0.31        0.49      3.42 o
  11  10   2      446.48      473.48     13.92 o
  12  10   2       10.30       11.28      4.74 o
  -7  11   2       84.05       83.89     16.78 o
  -6  11   2      531.27      496.44     30.60 o
  -5  11   2     1281.42     1296.87     51.32 o
  -4  11   2     1411.98     1421.68     28.48 o
  -3  11   2     2479.04     2406.84     41.64 o
  -2  11   2      503.51      494.16     14.63 o
  -1  11   2      342.06      339.70     14.42 o
   0  11   2       69.10       69.13      5.36 o
   1  11   2       82.40       85.67      5.24 o
   2  11   2      306.14      300.56      9.39 o
   3  11   2      369.29      376.43      9.61 o
   4  11   2     3475.52     3422.55     44.30 o
   5  11   2     4625.75     4726.87     57.19 o
   6  11   2     2903.86     2863.21     30.12 o
   7  11   2      156.19      161.97      5.99 o
   8  11   2     1746.66     1867.95     26.70 o
   9  11   2      929.45      885.67     16.21 o
  10  11   2        0.15       -0.74      3.42 o
  11  11   2      252.58      228.69      9.85 o
  12  11   2     2727.31     2793.36     54.31 o
  -6  12   2      757.88      854.71     42.44 o
  -5  12   2      327.85      350.37     25.66 o
  -4  12   2      144.58      140.15     17.77 o
  -3  12   2      601.85      545.08     42.93 o
  -2  12   2      522.81      548.75     24.67 o
  -1  12   2        9.37       12.67      3.76 o
   0  12   2     4377.09     4221.91     59.95 o
   1  12   2     2898.98     2823.75     43.51 o
   2  12   2     1341.87     1292.86     24.24 o
   3  12   2       85.47       86.55      5.55 o
   4  12   2     1392.04     1412.77     22.82 o
   5  12   2     2732.76     2728.77     37.95 o
   6  12   2      488.35      482.28     14.00 o
   7  12   2      778.63      776.35     13.86 o
   8  12   2     4264.25     4355.02     52.85 o
   9  12   2     3072.15     2996.39     39.38 o
  10  12   2     1398.78     1398.62     27.11 o
  11  12   2      710.22      727.55     18.25 o
  12  12   2      164.53      155.83      9.30 o
  -4  13   2      169.28       50.34     11.84 o
  -3  13   2     1349.35     1368.92     43.43 o
  -2  13   2     1505.07     1439.98     45.40 o
  -1  13   2     2300.79     2191.06     61.19 o
   0  13   2      672.11      639.55     27.63 o
   1  13   2      106.13      106.72      6.08 o
   2  13   2      368.55      360.57     12.56 o
   3  13   2      425.20      429.81     11.15 o
   4  13   2      348.94      354.36     10.26 o
   5  13   2     2779.99     2812.76     39.52 o
   6  13   2     4278.05     4234.74     55.21 o
   7  13   2     3933.50     3981.88     61.31 o
   8  13   2     1330.69     1337.02     25.97 o
   9  13   2      111.10       98.84      9.25 o
  10  13   2      220.73      210.01     10.16 o
  11  13   2      328.46      359.09     13.15 o
  -2  14   2       79.54       68.10     10.86 o
  -1  14   2      190.71      167.78     16.78 o
   0  14   2        5.20        2.39      4.02 o
   1  14   2     1755.04     1702.62     38.00 o
   2  14   2     1885.53     1892.49     36.94 o
   3  14   2     5569.77     5541.20    118.44 o
   4  14   2     2645.93     2572.34     40.43 o
   5  14   2      381.17      390.12     14.13 o
   6  14   2      781.72      786.94     18.69 o
   7  14   2     1449.00     1431.06     27.72 o
   8  14   2        5.13        2.96      4.19 o
   9  14   2       20.39       30.69      7.89 o
  10  14   2      682.70      671.96     22.48 o
  11  14   2     3621.31     3862.55     97.22 o
  -2  15   2      244.76      231.59     13.91 o
  -1  15   2      364.47      340.06     36.02 o
   0  15   2     2105.45     1981.00     70.07 o
   1  15   2     4007.82     3940.30     65.33 o
   2  15   2      383.06      390.23     13.14 o
   3  15   2      156.55      151.11     10.36 o
   4  15   2        1.06        2.47      4.19 o
   5  15   2      606.46      635.61     16.29 o
   6  15   2      152.80      157.98      9.23 o
   7  15   2     1496.32     1487.96     28.68 o
   8  15   2     2405.38     2309.86     39.66 o
   9  15   2     1886.57     1866.30     75.59 o
  10  15   2      446.71      438.90     18.25 o
  -1  16   2        1.52        4.44      5.58 o
   0  16   2      508.94      529.66     21.21 o
   1  16   2     1314.32     1328.25     35.41 o
   2  16   2     1003.83      940.24     34.54 o
   3  16   2      132.31      142.25      9.11 o
   4  16   2     1978.91     1985.81     41.31 o
   5  16   2     2571.20     2551.40     41.93 o
   6  16   2     2251.84     2288.24     39.11 o
   7  16   2      251.93      259.19     12.70 o
   8  16   2        4.22        2.10      4.65 o
   9  16   2      300.97      353.92     16.71 o
   1  17   2      291.22      326.61     17.41 o
   2  17   2     1364.80     1326.48     49.35 o
   3  17   2     1437.96     1459.85     32.01 o
   4  17   2      594.22      604.61     18.95 o
   5  17   2       21.91       25.57     15.79 o
   6  17   2      450.17      412.92     14.00 o
   7  17   2      780.10      780.93     20.13 o
  -4 -16   3      511.90      492.66     15.74 o
  -3 -16   3       35.98       48.60      6.53 o
  -2 -16   3      374.23      386.77     14.86 o
  -7 -15   3      116.55      117.85     10.84 o
  -6 -15   3       18.64       18.14      5.64 o
  -5 -15   3      315.22      283.91     26.83 o
  -4 -15   3      344.77      352.53     16.01 o
  -3 -15   3     2106.13     2106.28     37.40 o
  -2 -15   3     1646.66     1675.30     31.87 o
  -1 -15   3      123.48      131.92      7.82 o
   0 -15   3      556.02      576.22     14.35 o
   1 -15   3       61.94       75.76      8.03 o
  -8 -14   3      735.63      756.53     19.36 o
  -7 -14   3     1159.53     1140.97     24.80 o
  -6 -14   3     2295.09     2307.30     39.62 o
  -5 -14   3     1808.43     1791.94     51.04 o
  -4 -14   3       13.81       18.82      5.06 o
  -3 -14   3       19.29       16.78      5.90 o
  -2 -14   3      987.92      966.14     27.24 o
  -1 -14   3       77.76       88.41      7.54 o
   0 -14   3       59.10       71.10      6.00 o
   1 -14   3     1745.66     1775.48     33.51 o
   2 -14   3     1083.72     1124.06     23.23 o
   3 -14   3     1159.14     1228.33     24.02 o
  -9 -13   3     2460.64     2551.30     67.11 o
  -8 -13   3      577.76      593.12     14.15 o
  -7 -13   3      383.17      403.92     11.62 o
  -6 -13   3      177.98      183.57      9.55 o
  -5 -13   3      682.20      709.74     18.82 o
  -4 -13   3      268.02      266.05     10.98 o
  -3 -13   3      439.14      412.20     13.24 o
  -2 -13   3     4021.45     3961.49     64.48 o
  -1 -13   3     4038.51     4007.76     59.06 o
   0 -13   3      904.65      888.67     17.45 o
   1 -13   3      248.94      257.06      9.03 o
   2 -13   3      175.41      165.29      8.38 o
   3 -13   3      586.92      560.17     14.58 o
   4 -13   3      400.84      399.15     11.31 o
 -10 -12   3        1.10        0.77      3.70 o
  -9 -12   3       19.76       16.23      5.69 o
  -8 -12   3      324.06      343.42     10.54 o
  -7 -12   3      106.28      103.00      6.06 o
  -6 -12   3      318.16      318.65     10.44 o
  -5 -12   3      338.24      354.63     12.10 o
  -4 -12   3     7381.50     6964.51    236.00 o
  -3 -12   3     2561.02     2623.63     41.77 o
  -2 -12   3      218.89      209.67      9.64 o
  -1 -12   3      183.44      195.02      8.88 o
   0 -12   3     1010.66      979.49     18.07 o
   1 -12   3      449.31      464.45     11.52 o
   2 -12   3      270.44      281.01     10.30 o
   3 -12   3     1711.38     1651.17     29.10 o
   4 -12   3     4047.54     3910.85     68.28 o
   5 -12   3     1721.34     1772.58     62.18 o
   6 -12   3      142.34      188.51     21.71 o
 -10 -11   3      210.83      222.03     13.95 o
  -9 -11   3      198.70      186.76      8.25 o
  -8 -11   3     2577.84     2578.27     34.63 o
  -7 -11   3     3172.93     3269.44     34.79 o
  -6 -11   3     1006.01      961.12     16.37 o
  -5 -11   3       65.54       69.45      4.77 o
  -4 -11   3      510.48      488.59     14.80 o
  -3 -11   3     1291.73     1313.29     22.53 o
  -2 -11   3        1.27       11.44      3.52 o
  -1 -11   3      608.36      611.86     16.40 o
   0 -11   3     1801.39     1756.47     30.39 o
   1 -11   3     4044.77     3972.49     49.77 o
   2 -11   3     1889.27     1932.43     28.14 o
   3 -11   3      702.71      692.96     16.08 o
   4 -11   3      246.97      229.84      9.28 o
   5 -11   3      528.54      499.70     30.60 o
   6 -11   3      151.23      141.14     17.77 o
   7 -11   3       44.85       24.67     10.86 o
 -11 -10   3      951.21      942.40     22.75 o
 -10 -10   3     2611.94     2649.35     44.03 o
  -9 -10   3     1029.99     1083.20     18.78 o
  -8 -10   3      381.35      401.97      9.29 o
  -7 -10   3        8.05       10.31      2.93 o
  -6 -10   3      771.83      742.80     11.35 o
  -5 -10   3      328.58      362.01      8.16 o
  -4 -10   3      618.87      592.06     11.68 o
  -3 -10   3     5777.59     5967.36     57.78 o
  -2 -10   3    12101.31    12075.73    138.42 o
  -1 -10   3     2210.82     2243.38     32.44 o
   0 -10   3      401.50      430.13     13.18 o
   1 -10   3       29.42       35.72      3.67 o
   2 -10   3     3029.99     3039.81     36.82 o
   3 -10   3      199.65      203.59      7.49 o
   4 -10   3      653.80      653.16     15.05 o
   5 -10   3      539.43      529.75     15.52 o
   6 -10   3     1644.76     1701.52     59.22 o
   7 -10   3      528.73      591.19     31.58 o
 -11  -9   3       77.39       86.33     14.80 o
 -10  -9   3       60.59       54.74      6.79 o
  -9  -9   3       88.42      109.51      5.61 o
  -8  -9   3        3.90       12.37      2.64 o
  -7  -9   3       50.95       55.85      4.00 o
  -6  -9   3     5613.82     5469.58     49.19 o
  -5  -9   3     2021.73     2045.72     23.70 o
  -4  -9   3     2480.20     2447.84     27.10 o
  -3  -9   3      109.29      122.61      4.79 o
  -2  -9   3      567.64      537.72      9.41 o
  -1  -9   3     4390.90     4560.70     40.92 o
   0  -9   3       37.42       42.38      4.42 o
   1  -9   3       70.44       72.73      4.42 o
   2  -9   3     1128.62     1069.87     16.41 o
   3  -9   3     7008.56     6779.00     72.47 o
   4  -9   3     3652.81     3608.03     48.24 o
   5  -9   3      344.03      335.62      9.06 o
   6  -9   3        1.67       -2.63      2.65 o
   7  -9   3      526.63      565.53     30.60 o
   8  -9   3      125.64      108.57     16.78 o
 -11  -8   3        0.77       -0.66      4.56 o
 -10  -8   3      290.28      286.05     14.29 o
  -9  -8   3     1580.20     1611.83     25.68 o
  -8  -8   3     2879.12     2836.06     36.38 o
  -7  -8   3     2269.53     2285.59     31.21 o
  -6  -8   3      764.77      812.74     11.28 o
  -5  -8   3      208.82      234.39      6.18 o
  -4  -8   3     1654.26     1694.99     19.89 o
  -3  -8   3      365.63      398.82     12.07 o
  -2  -8   3     1398.28     1361.16     16.69 o
  -1  -8   3     5498.43     5532.43     48.08 o
   0  -8   3     6592.82     6408.50     78.81 o
   1  -8   3     4318.23     4162.84     52.72 o
   2  -8   3      871.11      866.58     17.86 o
   3  -8   3      617.76      624.55     11.27 o
   4  -8   3     1184.02     1136.20     16.76 o
   5  -8   3       26.60       38.48      3.85 o
   6  -8   3      129.05      115.36      6.49 o
   7  -8   3      590.02      629.68     31.58 o
   8  -8   3     2875.14     2908.58     87.84 o
   9  -8   3     1032.21     1001.77     44.41 o
 -12  -7   3     1262.19     1228.54     33.48 o
 -11  -7   3     3413.38     3426.91     57.97 o
 -10  -7   3     1640.20     1671.25     30.74 o
  -9  -7   3      749.89      718.16     20.94 o
  -8  -7   3     1033.19      970.18     17.69 o
  -7  -7   3       29.67       31.32      2.89 o
  -6  -7   3        0.38       11.50      2.18 o
  -5  -7   3      456.59      478.65      7.69 o
  -4  -7   3     9289.03     9315.59     84.77 o
  -3  -7   3    14906.61    15444.91    150.27 o
  -2  -7   3     1373.10     1441.78     18.82 o
  -1  -7   3     4454.33     4638.30     44.39 o
   0  -7   3        5.45        6.23      2.13 o
   1  -7   3      385.96      380.67      6.86 o
   2  -7   3       11.79       17.47      2.00 o
   3  -7   3      408.23      437.92      7.62 o
   4  -7   3     1698.68     1632.16     21.18 o
   5  -7   3     5246.66     5331.31     64.85 o
   6  -7   3     2403.35     2338.57     38.29 o
   7  -7   3      411.54      393.81     11.35 o
   8  -7   3        5.61       21.71      8.88 o
   9  -7   3       84.23       84.88     14.80 o
 -12  -6   3       32.33       43.89      8.00 o
 -11  -6   3       40.91       33.56      6.98 o
 -10  -6   3      782.18      766.93     23.00 o
  -9  -6   3      329.11      318.15     13.91 o
  -8  -6   3      904.14      838.64     18.04 o
  -7  -6   3     1187.51     1246.23     17.70 o
  -6  -6   3     6549.31     6582.94     60.89 o
  -5  -6   3     8626.12     8753.57     73.07 o
  -4  -6   3      435.11      440.65      7.48 o
  -3  -6   3     1371.07     1411.80     16.31 o
  -2  -6   3     5110.08     5436.18     55.97 o
  -1  -6   3      129.94      117.98      6.77 o
   0  -6   3        5.95       16.61      3.27 o
   1  -6   3    11109.88    11421.17    114.24 o
   2  -6   3     7814.69     7957.13     78.79 o
   3  -6   3     1201.70     1214.53     18.23 o
   4  -6   3      818.22      776.06     10.70 o
   5  -6   3       38.15       49.56      2.88 o
   6  -6   3     1146.15     1036.12     17.22 o
   7  -6   3      217.92      224.23      9.87 o
   8  -6   3        2.40        7.90      6.91 o
   9  -6   3     1146.86     1213.96     47.37 o
  10  -6   3     1007.70     1078.75     46.39 o
 -12  -5   3       66.49       88.35     17.77 o
 -11  -5   3      295.83      282.49     14.66 o
 -10  -5   3     3377.19     3224.92     61.04 o
  -9  -5   3     1553.55     1637.55     35.90 o
  -8  -5   3     1419.71     1433.13     40.47 o
  -7  -5   3       71.52       68.92      7.48 o
  -6  -5   3       42.98       55.54      6.84 o
  -5  -5   3     2932.36     3108.06     30.63 o
  -4  -5   3      546.36      575.06     10.15 o
  -3  -5   3      913.67      762.65     10.30 o
  -2  -5   3      693.53      612.05      8.64 o
  -1  -5   3     4809.85     4535.62     42.60 o
   0  -5   3    10944.97    10646.03    115.20 o
   1  -5   3      602.05      632.32     11.62 o
   2  -5   3        8.05       23.75      3.00 o
   3  -5   3     2299.22     2376.24     22.46 o
   4  -5   3      168.17      203.62      5.59 o
   5  -5   3      148.85      158.82      4.34 o
   6  -5   3     1856.91     1783.30     26.07 o
   7  -5   3     7255.34     6999.07     91.74 o
   8  -5   3     1346.66     1399.68     23.22 o
   9  -5   3      346.13      329.65     22.70 o
  10  -5   3       82.05       74.02     13.82 o
 -12  -4   3     3533.59     3607.75     69.75 o
 -11  -4   3     1680.64     1613.41     37.99 o
 -10  -4   3      124.56      116.18     10.36 o
  -9  -4   3      280.62      279.63     12.90 o
  -8  -4   3      103.42      137.01      9.25 o
  -7  -4   3      663.81      719.50     26.65 o
  -6  -4   3     1313.37     1296.97     18.62 o
  -5  -4   3     8485.80     8777.05     78.35 o
  -4  -4   3    19788.85    20667.12    166.02 o
  -3  -4   3     9535.22     9867.46     87.69 o
  -2  -4   3     3343.40     3344.32     31.83 o
  -1  -4   3     1416.19     1475.51     17.48 o
   0  -4   3     1202.22     1337.12     14.32 o
   1  -4   3      532.24      612.95      8.21 o
   2  -4   3     1119.17     1233.24     12.64 o
   3  -4   3     2371.46     2106.17     44.03 o
   4  -4   3     5856.67     5809.84     65.99 o
   5  -4   3      870.02      799.85     10.58 o
   6  -4   3      945.91     1004.72     16.38 o
   7  -4   3        3.24        9.66      2.73 o
   8  -4   3      435.79      435.91     13.65 o
   9  -4   3       92.58       96.93      8.99 o
  10  -4   3      233.89      242.79     17.77 o
 -12  -3   3       96.16       87.42     10.47 o
 -11  -3   3      143.23      140.51     15.30 o
 -10  -3   3      312.19      291.67     14.29 o
  -9  -3   3      178.66      176.17     11.35 o
  -8  -3   3     2786.02     2664.73     50.83 o
  -7  -3   3     7658.85     7718.57    119.67 o
  -6  -3   3     3863.25     3888.91     45.95 o
  -5  -3   3      724.33      785.50     12.05 o
  -4  -3   3      978.62     1094.54     10.94 o
  -3  -3   3    10316.28    11130.85     90.55 o
  -2  -3   3     3207.26     3159.48     29.69 o
  -1  -3   3      984.96      785.03      9.19 o
   0  -3   3     8705.18     9137.70     79.97 o
   1  -3   3     5000.38     5057.53     42.63 o
   2  -3   3    14011.73    13943.50    113.26 o
   3  -3   3      290.61      281.62      5.83 o
   4  -3   3       44.22       65.51      2.44 o
   5  -3   3      176.84      210.34      7.28 o
   6  -3   3        4.86        9.14      2.35 o
   7  -3   3      639.23      641.36     12.10 o
   8  -3   3     3444.33     3337.47     47.49 o
   9  -3   3      628.06      665.19     26.06 o
  10  -3   3        5.12        0.00      5.92 o
  11  -3   3      106.97      115.47     14.80 o
 -12  -2   3      289.08      276.25     18.26 o
 -11  -2   3     1707.08     1662.89     56.26 o
 -10  -2   3     2309.14     2281.15     47.07 o
  -9  -2   3      679.52      677.60     20.58 o
  -8  -2   3      217.34      213.00     10.80 o
  -7  -2   3       71.12       93.33      7.68 o
  -6  -2   3     1489.13     1428.57     22.06 o
  -5  -2   3      988.72     1056.51     13.31 o
  -4  -2   3     3089.36     3210.64     49.74 o
  -3  -2   3     4538.25     4476.45     55.23 o
  -2  -2   3    27202.48    26910.28    248.98 o
  -1  -2   3     1614.28     1673.36     17.39 o
   0  -2   3     8315.04     7954.67     82.73 o
   1  -2   3      198.04      278.97      9.00 o
   2  -2   3     2219.73     2031.03     19.19 o
   3  -2   3       56.68       73.20      2.28 o
   4  -2   3      986.96     1032.16     10.83 o
   5  -2   3     1380.66     1234.57     12.82 o
   6  -2   3     8643.79     8377.85     76.27 o
   7  -2   3     3005.62     2989.51     34.12 o
   8  -2   3     1014.83      983.86     18.42 o
   9  -2   3      477.30      425.87     12.23 o
  10  -2   3       32.77       47.37      9.87 o
  11  -2   3       21.29        5.92      7.90 o
  12  -2   3      228.46      223.05     18.75 o
 -12  -1   3      286.83      281.42     17.77 o
 -11  -1   3      449.36      451.96     18.48 o
 -10  -1   3       69.76       72.43      8.70 o
  -9  -1   3       63.85       77.48      8.37 o
  -8  -1   3       80.96       81.90      8.00 o
  -7  -1   3      661.97      592.48     27.63 o
  -6  -1   3     3772.29     3551.25     59.31 o
  -5  -1   3    11214.37    11441.14    208.56 o
  -4  -1   3     7905.38     7937.43     76.84 o
  -3  -1   3     1082.17     1038.40     17.47 o
  -2  -1   3     1266.93     1252.25     17.43 o
  -1  -1   3      346.96      408.50     11.35 o
   0  -1   3       40.14       27.46     18.75 o
   1  -1   3     1767.60     1701.20     19.24 o
   2  -1   3     2461.99     2413.07     22.07 o
   3  -1   3     7705.66     7918.13     68.38 o
   4  -1   3    11130.55    11192.51    104.98 o
   5  -1   3       64.78      106.27      3.97 o
   6  -1   3      528.23      527.16      8.97 o
   7  -1   3      263.03      251.12      8.83 o
   8  -1   3      761.39      727.74     17.28 o
   9  -1   3      505.01      474.16     13.49 o
  10  -1   3      574.94      560.68     20.73 o
  11  -1   3     1876.24     1864.37     57.24 o
  12  -1   3      981.97      971.17     39.48 o
 -11   0   3        6.92        6.42      5.45 o
 -10   0   3      138.79      129.16     10.80 o
  -9   0   3     2768.16     2749.19     52.33 o
  -8   0   3     2152.67     2036.17     46.39 o
  -7   0   3     1575.09     1603.18     33.14 o
  -6   0   3     1783.22     1907.20     43.92 o
  -5   0   3      688.72      789.48     12.84 o
  -4   0   3    14246.88    15001.05    131.10 o
  -3   0   3     4244.21     4457.40     40.40 o
  -2   0   3      145.77      135.51      3.02 o
  -1   0   3     3856.14     3850.71     36.39 o
   0   0   3    17780.10    17155.97    240.07 o
   1   0   3     5747.81     6017.07     52.02 o
   2   0   3       88.61       87.12      2.84 o
   3   0   3      304.79      366.80      5.20 o
   4   0   3      159.78      172.30      6.00 o
   5   0   3      313.87      289.17      9.40 o
   6   0   3      308.16      309.76      6.33 o
   7   0   3     7618.96     7401.08     90.84 o
   8   0   3     2711.01     2709.99     38.87 o
   9   0   3     2677.36     2634.67     53.79 o
  10   0   3      525.19      486.44     13.14 o
  11   0   3        1.13       -4.93      5.92 o
  12   0   3      130.96      113.50     14.80 o
 -11   1   3     1516.45     1534.71     38.49 o
 -10   1   3      532.91      527.39     19.18 o
  -9   1   3      310.35      294.90     13.60 o
  -8   1   3      324.00      337.47     15.79 o
  -7   1   3      429.33      422.74     14.29 o
  -6   1   3        2.47        7.23      3.65 o
  -5   1   3     1298.40     1433.46     15.45 o
  -4   1   3     8240.48     7861.79     63.95 o
  -3   1   3    20896.03    22045.57    167.04 o
  -2   1   3     1350.50     1276.64     12.17 o
  -1   1   3     7368.64     7335.45     60.69 o
   0   1   3        6.87        5.33      1.48 o
   1   1   3    11286.76    11570.64    111.34 o
   2   1   3      147.57      159.33      2.96 o
   3   1   3     8001.84     8056.51     67.88 o
   4   1   3     1363.31     1310.23     13.85 o
   5   1   3    17476.13    17607.03    185.90 o
   6   1   3      506.92      399.69      5.76 o
   7   1   3      502.75      511.49      9.54 o
   8   1   3       24.15       27.93      3.47 o
   9   1   3        1.47        7.90      4.44 o
  10   1   3      132.45      153.71      7.47 o
  11   1   3      433.64      442.27     12.06 o
  12   1   3      466.23      509.27     27.63 o
  13   1   3      470.54      501.38     28.62 o
 -11   2   3       27.62       35.53     10.86 o
 -10   2   3        8.93       16.78      7.90 o
  -9   2   3       16.95       12.83      6.91 o
  -8   2   3     1129.28     1044.67     21.77 o
  -7   2   3     3440.24     3448.52     50.55 o
  -6   2   3     3251.20     3263.56     46.75 o
  -5   2   3     5104.74     4964.23     39.89 o
  -4   2   3      531.49      559.03      6.26 o
  -3   2   3      230.92      197.92      3.31 o
  -2   2   3      154.54      227.34      3.94 o
  -1   2   3     2027.71     2155.52     24.06 o
   0   2   3     2574.47     2517.86     25.36 o
   1   2   3     2121.44     2164.80     28.91 o
   2   2   3    44428.95    42984.29    487.25 o
   3   2   3      368.07      357.59     13.81 o
   4   2   3     2094.21     2068.62     18.59 o
   5   2   3       20.26        9.47      2.99 o
   6   2   3    10047.94    10373.86     86.36 o
   7   2   3     1799.64     1837.55     19.64 o
   8   2   3      206.33      191.12      6.22 o
   9   2   3      701.03      705.44     12.84 o
  10   2   3     3756.21     3593.43     73.53 o
  11   2   3     1744.76     1814.26     35.57 o
  12   2   3      142.83      123.37     15.79 o
  13   2   3       23.51        6.91      8.88 o
 -11   3   3      191.77      226.01     18.75 o
 -10   3   3      746.88      794.50     34.54 o
  -9   3   3     1392.30     1359.13     34.00 o
  -8   3   3     1665.26     1654.35     29.86 o
  -7   3   3     1432.37     1359.53     24.93 o
  -6   3   3     2342.13     2283.13     35.38 o
  -5   3   3     1177.70     1280.69     13.51 o
  -4   3   3      327.31      340.44      5.46 o
  -3   3   3      106.90       92.48      2.84 o
  -2   3   3     6574.30     6217.50     52.47 o
  -1   3   3     5425.04     5905.47     54.47 o
   0   3   3     5073.20     4868.47     42.06 o
   1   3   3     8583.46     9264.65     83.28 o
   2   3   3        5.82        2.81      0.78 o
   3   3   3      484.86      464.68      5.96 o
   4   3   3     2951.95     3174.29     30.22 o
   5   3   3     3599.35     3652.43     31.14 o
   6   3   3     5851.86     5873.02     52.92 o
   7   3   3     6292.79     6421.89     59.65 o
   8   3   3     2409.59     2419.15     30.45 o
   9   3   3      211.28      203.03      7.69 o
  10   3   3     1831.97     1807.97     35.69 o
  11   3   3      163.89      156.37     10.86 o
  12   3   3      417.37      394.42     27.14 o
  13   3   3        0.87       -0.99      7.90 o
 -10   4   3      114.16       92.77     13.82 o
  -9   4   3      224.16      210.15     12.78 o
  -8   4   3       67.67       75.62     20.23 o
  -7   4   3        0.67        5.26      4.02 o
  -6   4   3        4.40       10.50      3.95 o
  -5   4   3     2949.24     2898.36     45.63 o
  -4   4   3     6845.77     7022.44     60.16 o
  -3   4   3     3551.73     3485.84     35.05 o
  -2   4   3     2205.03     2391.22     30.70 o
  -1   4   3       35.54       73.84      2.29 o
   0   4   3      854.25      732.37      8.61 o
   1   4   3     3723.15     3813.39     40.72 o
   2   4   3       50.79       39.55      3.06 o
   3   4   3    29727.83    30297.48    246.09 o
   4   4   3    28470.23    28400.66    216.11 o
   5   4   3     7039.81     7194.78     60.87 o
   6   4   3     4281.47     4391.61     35.81 o
   7   4   3      388.24      378.27      6.84 o
   8   4   3      547.82      566.73     10.67 o
   9   4   3       57.58       53.32      4.27 o
  10   4   3     6019.17     6024.85     79.18 o
  11   4   3     1022.59     1042.30     24.18 o
  12   4   3     2715.35     2699.50     52.80 o
  13   4   3     3251.95     3119.79     88.83 o
 -10   5   3       32.06       28.62     10.86 o
  -9   5   3      989.11      977.09     43.43 o
  -8   5   3     1964.00     1958.17     42.58 o
  -7   5   3     4185.13     4098.39    154.46 o
  -6   5   3     2134.93     2117.81     41.87 o
  -5   5   3      304.82      346.81      9.94 o
  -4   5   3      118.29      118.35      3.50 o
  -3   5   3      220.34      261.53      6.62 o
  -2   5   3       97.11      126.38      3.22 o
  -1   5   3     2633.98     2708.13     29.34 o
   0   5   3    14934.93    14714.33    125.56 o
   1   5   3     1201.70     1214.45     13.55 o
   2   5   3      916.08     1153.01     11.44 o
   3   5   3     3157.45     3339.15     27.05 o
   4   5   3      118.44      120.90      2.89 o
   5   5   3     7618.51     7906.31     62.05 o
   6   5   3      134.48      170.80      5.41 o
   7   5   3      448.29      468.94      7.05 o
   8   5   3     1031.86     1066.55     16.85 o
   9   5   3     2555.89     2543.37     32.66 o
  10   5   3       18.49       27.99      4.13 o
  11   5   3     1070.79     1081.89     21.02 o
  12   5   3       32.68       40.81      5.20 o
  13   5   3     1064.90     1026.44     42.44 o
 -10   6   3      605.25      647.45     37.50 o
  -9   6   3     1251.01     1180.41     49.35 o
  -8   6   3      183.79      178.64     17.77 o
  -7   6   3       82.17       62.18     11.84 o
  -6   6   3      441.81      430.76     14.70 o
  -5   6   3      229.72      257.93      8.69 o
  -4   6   3     1014.38     1057.43     18.09 o
  -3   6   3     2130.12     2134.49     24.04 o
  -2   6   3     7553.67     7425.79     73.52 o
  -1   6   3     1786.95     1633.46     25.67 o
   0   6   3        5.18       12.13      3.32 o
   1   6   3     1271.79     1312.17     13.04 o
   2   6   3     1236.79     1303.19     14.13 o
   3   6   3      394.25      423.11      5.49 o
   4   6   3      466.36      491.72      5.89 o
   5   6   3     4863.48     4865.46     39.46 o
   6   6   3     9718.67     9796.04     77.04 o
   7   6   3     3361.40     3439.17     29.41 o
   8   6   3       23.03       27.08      2.73 o
   9   6   3      405.24      412.89      9.69 o
  10   6   3      432.33      478.82     11.00 o
  11   6   3      642.03      650.43     15.32 o
  12   6   3       16.41       12.06      3.70 o
  13   6   3     1007.26     1032.11     24.28 o
  -9   7   3       11.39       -2.96      7.90 o
  -8   7   3       23.30       21.71      9.87 o
  -7   7   3      167.18      138.17     16.78 o
  -6   7   3      927.87      972.16     39.48 o
  -5   7   3     9107.72     9046.44    189.00 o
  -4   7   3     1149.68     1102.75     23.19 o
  -3   7   3      144.82      144.86      4.88 o
  -2   7   3      342.71      327.96      7.33 o
  -1   7   3      382.41      391.15      9.97 o
   0   7   3        2.26        2.96      2.03 o
   1   7   3     3308.04     3578.07     36.62 o
   2   7   3     7363.57     7282.45     65.00 o
   3   7   3     7115.15     7352.71     76.37 o
   4   7   3     2871.39     2746.44     23.58 o
   5   7   3      998.19      987.87      9.78 o
   6   7   3        0.53        5.01      1.84 o
   7   7   3      125.97      148.53      3.64 o
   8   7   3     5005.30     5096.29     52.84 o
   9   7   3      527.04      491.09     12.10 o
  10   7   3     1638.42     1697.37     26.35 o
  11   7   3     6725.34     6686.94     88.09 o
  12   7   3      860.31      869.49     19.07 o
  13   7   3      363.61      380.13     14.04 o
  -9   8   3     1199.02     1289.96     54.28 o
  -8   8   3      799.58      853.72     41.45 o
  -7   8   3     1489.29     1576.18     57.24 o
  -6   8   3        5.46        6.91      6.91 o
  -5   8   3       11.36        3.45      4.19 o
  -4   8   3     1659.17     1597.78     28.25 o
  -3   8   3       22.92       10.16      3.01 o
  -2   8   3     1462.68     1419.60     25.19 o
  -1   8   3     8987.26     8769.29    118.55 o
   0   8   3     6409.43     6211.25     70.89 o
   1   8   3    10392.50    10281.34    119.73 o
   2   8   3     3546.05     3593.02     74.07 o
   3   8   3      360.29      390.54      5.81 o
   4   8   3     3371.46     3359.67     30.12 o
   5   8   3      116.82      121.45      3.39 o
   6   8   3     1904.34     1943.64     17.96 o
   7   8   3     6725.78     6665.65     53.02 o
   8   8   3     1972.37     1979.94     28.07 o
   9   8   3     5183.19     5237.25     60.61 o
  10   8   3      261.81      271.35      9.23 o
  11   8   3      357.40      370.49     11.28 o
  12   8   3      477.01      533.03     17.30 o
  13   8   3        0.14        1.14      8.39 o
  -8   9   3        1.93       10.86      8.88 o
  -7   9   3      721.29      676.07     35.53 o
  -6   9   3       79.97       73.04     12.83 o
  -5   9   3     1392.21     1355.10     49.35 o
  -4   9   3     2441.89     2490.96     47.89 o
  -3   9   3     2977.49     2873.16     53.71 o
  -2   9   3     1203.54     1165.52     22.86 o
  -1   9   3      114.66      138.78      7.11 o
   0   9   3      510.18      519.88     15.86 o
   1   9   3      999.23     1007.01     16.25 o
   2   9   3        8.94       10.15      3.93 o
   3   9   3     3158.92     3227.33     54.39 o
   4   9   3       95.41       64.81      2.86 o
   5   9   3     6526.03     6843.49     57.57 o
   6   9   3      992.68      997.70     11.09 o
   7   9   3      258.69      257.77      5.13 o
   8   9   3       24.89       29.40      2.71 o
   9   9   3      148.41      159.50      6.25 o
  10   9   3       25.51       27.07      4.60 o
  11   9   3       89.61       77.81      6.81 o
  12   9   3     1421.36     1389.64     42.44 o
  13   9   3     2830.45     2843.10     54.80 o
  -7  10   3     1416.15     1498.21     59.22 o
  -6  10   3     2432.25     2545.38     81.92 o
  -5  10   3      561.07      583.29     30.60 o
  -4  10   3        2.71        7.75      3.58 o
  -3  10   3      884.43      852.96     19.41 o
  -2  10   3      935.13      911.45     20.11 o
  -1  10   3      366.52      354.55     11.25 o
   0  10   3      124.32      114.05      8.54 o
   1  10   3     2852.29     2702.86     41.17 o
   2  10   3     6774.72     6505.98     75.52 o
   3  10   3     3446.06     3297.05     41.57 o
   4  10   3        8.70       10.99      2.02 o
   5  10   3      523.60      532.22     11.33 o
   6  10   3      117.35      107.00      3.90 o
   7  10   3     1249.13     1245.51     16.07 o
   8  10   3      352.51      351.82      8.50 o
   9  10   3     2859.64     2984.60     43.88 o
  10  10   3     2532.59     2547.40     43.51 o
  11  10   3     1868.03     1846.94     32.41 o
  12  10   3      189.77      191.96     11.75 o
  13  10   3      237.33      248.71     15.79 o
  -7  11   3       66.13       76.98     15.79 o
  -6  11   3       23.43       42.44     12.83 o
  -5  11   3      205.97      227.00     20.73 o
  -4  11   3       82.33       81.03      9.70 o
  -3  11   3      461.52      477.49     14.63 o
  -2  11   3     3438.38     3397.17     54.05 o
  -1  11   3     5188.91     5105.86     75.85 o
   0  11   3     1472.22     1421.07     27.58 o
   1  11   3      260.24      255.36     12.62 o
   2  11   3        8.71        4.09      2.87 o
   3  11   3      869.01      832.01     15.00 o
   4  11   3       59.54       76.40      4.98 o
   5  11   3      683.33      731.55     12.11 o
   6  11   3     2359.69     2335.98     31.68 o
   7  11   3     4319.58     4443.17     49.12 o
   8  11   3      460.56      451.63      9.90 o
   9  11   3      133.48      134.68      8.11 o
  10  11   3       30.52       32.31      5.06 o
  11  11   3      186.56      196.41      9.55 o
  12  11   3        4.41       -0.74      4.01 o
  -6  12   3      477.89      494.47     31.58 o
  -5  12   3     1602.61     1671.91     62.18 o
  -4  12   3     2655.42     2691.45     84.88 o
  -3  12   3     1268.43     1270.00     43.43 o
  -2  12   3      537.75      507.87     17.98 o
  -1  12   3       40.99       34.98      5.28 o
   0  12   3      911.88      883.64     20.93 o
   1  12   3      429.85      451.35     10.31 o
   2  12   3      846.56      801.68     16.81 o
   3  12   3     2062.08     1980.63     33.44 o
   4  12   3     7601.21     7478.45     88.59 o
   5  12   3     8109.55     7975.10     93.99 o
   6  12   3      716.39      751.01     15.32 o
   7  12   3        1.13        2.87      3.15 o
   8  12   3      165.85      162.86      7.05 o
   9  12   3      177.56      197.91      7.83 o
  10  12   3      249.60      258.69     10.51 o
  11  12   3      741.00      712.14     19.20 o
  12  12   3     1309.57     1387.50     35.32 o
  -5  13   3       29.57       30.60     10.86 o
  -4  13   3      137.50       96.72     16.78 o
  -3  13   3      281.73      265.81     13.75 o
  -2  13   3       18.25       16.78      5.58 o
  -1  13   3      893.12      910.42     25.57 o
   0  13   3     2160.15     2132.41     44.69 o
   1  13   3     2755.97     2709.21     72.05 o
   2  13   3       41.10       38.65      5.43 o
   3  13   3      151.76      148.63      7.93 o
   4  13   3       39.71       42.40      5.40 o
   5  13   3     1749.80     1731.28     27.64 o
   6  13   3      306.36      297.78      9.48 o
   7  13   3      897.61      933.55     20.12 o
   8  13   3     1061.57     1052.54     44.91 o
   9  13   3     2944.74     3009.98     46.61 o
  10  13   3     1009.43      957.90     21.51 o
  11  13   3      736.85      759.43     22.44 o
  -4  14   3       48.65       47.37     13.82 o
  -3  14   3      963.19      974.70     28.21 o
  -2  14   3     1286.96     1323.28     33.86 o
  -1  14   3      781.34      778.62     23.89 o
   0  14   3       10.19       17.24      5.90 o
   1  14   3        3.90        8.88      6.91 o
   2  14   3      852.61      816.56     18.62 o
   3  14   3      747.92      722.44     18.73 o
   4  14   3       46.20       51.98      6.91 o
   5  14   3     2453.64     2456.41     39.11 o
   6  14   3     2946.90     2961.06     45.58 o
   7  14   3     1372.48     1391.74     42.08 o
   8  14   3       46.94       47.00      5.77 o
   9  14   3       29.65       20.64      4.86 o
  10  14   3      578.54      234.90     16.78 o
  11  14   3       93.67       99.49     10.67 o
  -3  15   3       52.94       53.30     13.82 o
  -2  15   3      226.37      222.13     13.82 o
  -1  15   3       31.23       41.13      7.58 o
   0  15   3      161.64      138.88     11.80 o
   1  15   3      464.13      434.43     18.41 o
   2  15   3      765.76      789.92     17.63 o
   3  15   3     3481.12     3344.77    120.41 o
   4  15   3      363.04      397.75     13.99 o
   5  15   3      112.28      121.49      9.70 o
   6  15   3       85.30       92.53      7.41 o
   7  15   3       98.66       95.80      9.09 o
   8  15   3        2.02        7.55      4.49 o
   9  15   3      293.01      288.76     11.89 o
  10  15   3      495.64      344.45     24.67 o
  -1  16   3     1083.18     1082.90     31.47 o
   0  16   3     1200.88     1144.37     51.32 o
   1  16   3     1827.99     1812.98     43.00 o
   2  16   3      822.14      810.30     35.53 o
   3  16   3      200.02      191.61     16.28 o
   4  16   3      207.66      195.60     10.59 o
   5  16   3       26.56       21.22     13.82 o
   6  16   3      364.66      370.56     15.92 o
   7  16   3     1205.32     1150.21     24.31 o
   8  16   3     1482.69     1514.53     29.63 o
   9  16   3     1750.20     1789.17     33.61 o
   1  17   3      283.93      306.95     22.70 o
   2  17   3      454.26      414.52     25.66 o
   3  17   3      201.01      178.64     18.75 o
   4  17   3     1417.52     1451.59     32.08 o
   5  17   3     1064.09     1089.36     27.50 o
   6  17   3      376.53      391.49     16.58 o
   7  17   3      123.45      133.89      9.45 o
   8  17   3      193.32      232.87     11.20 o
  -5 -15   4      300.51      287.14     12.28 o
  -4 -15   4      714.03      633.27     41.96 o
  -3 -15   4        0.63        1.37      4.15 o
  -2 -15   4      661.54      635.69     17.97 o
  -1 -15   4     1628.65     1685.67     32.23 o
   0 -15   4     1886.18     1866.25     34.47 o
  -7 -14   4      173.30      186.44      8.99 o
  -6 -14   4       11.16        2.50      5.71 o
  -5 -14   4      493.42      465.71     15.07 o
  -4 -14   4     1740.97     1692.05     32.06 o
  -3 -14   4      722.82      796.72     19.93 o
  -2 -14   4      612.81      580.17     18.80 o
  -1 -14   4       14.78       15.73      6.50 o
   0 -14   4      334.29      329.24     12.19 o
   1 -14   4      931.18      935.03     21.30 o
   2 -14   4       52.13       58.23      7.11 o
  -8 -13   4     1310.80     1385.53     37.41 o
  -7 -13   4     2359.62     2335.08     34.04 o
  -6 -13   4     2445.21     2383.05     40.14 o
  -5 -13   4     1682.12     1727.60     31.87 o
  -4 -13   4      167.55      156.50     10.83 o
  -3 -13   4      517.79      521.99     15.14 o
  -2 -13   4       60.79       55.19      7.30 o
  -1 -13   4      155.94      148.97      8.91 o
   0 -13   4      343.40      334.85     10.46 o
   1 -13   4     1284.16     1334.30     22.98 o
   2 -13   4     1802.94     1841.01     43.43 o
   3 -13   4      539.55      536.74     17.28 o
   4 -13   4      256.27      249.00     11.32 o
  -9 -12   4     2700.54     2805.65     43.59 o
  -8 -12   4      598.37      594.08     13.44 o
  -7 -12   4       75.16       89.15      6.01 o
  -6 -12   4      215.38      202.30     11.40 o
  -5 -12   4      473.40      486.81     15.07 o
  -4 -12   4       35.96       39.56      5.64 o
  -3 -12   4     1923.59     1839.22     57.11 o
  -2 -12   4     2045.41     2000.46     34.37 o
  -1 -12   4     2709.08     2742.32     60.20 o
   0 -12   4      174.86      192.27      7.85 o
   1 -12   4       21.16       26.69      4.01 o
   2 -12   4      503.55      499.14     12.34 o
   3 -12   4       66.93       77.99      6.53 o
   4 -12   4        1.64        5.54      3.87 o
   5 -12   4      212.88      218.12     11.84 o
 -10 -11   4       83.16       83.75      9.77 o
  -9 -11   4      220.26      216.94      8.31 o
  -8 -11   4      904.24      888.71     15.16 o
  -7 -11   4      277.06      276.66      8.11 o
  -6 -11   4      531.72      564.54     12.01 o
  -5 -11   4     1718.59     1738.55     24.33 o
  -4 -11   4     5605.10     5477.12     69.03 o
  -3 -11   4     1815.33     1754.96     33.42 o
  -2 -11   4       85.86       90.31      6.17 o
  -1 -11   4       10.92       23.62      4.18 o
   0 -11   4      378.48      361.01     14.29 o
   1 -11   4       36.40       41.82      4.40 o
   2 -11   4      108.55      111.01      6.22 o
   3 -11   4     1229.87     1232.00     20.84 o
   4 -11   4     1521.32     1544.05     28.02 o
   5 -11   4      254.03      279.82     23.69 o
   6 -11   4       82.77       94.23      6.26 o
 -10 -10   4      250.56      251.03     11.94 o
  -9 -10   4     1347.68     1388.51     21.71 o
  -8 -10   4     2898.78     2853.36     33.51 o
  -7 -10   4     1555.90     1632.12     22.12 o
  -6 -10   4     5032.86     4940.43     46.03 o
  -5 -10   4      255.51      234.44      6.81 o
  -4 -10   4      471.27      426.54      8.97 o
  -3 -10   4      166.35      182.87      6.77 o
  -2 -10   4      502.28      521.58     12.67 o
  -1 -10   4     1759.11     1702.83     26.66 o
   0 -10   4     3464.59     3506.87     46.64 o
   1 -10   4     3356.58     3298.43     39.62 o
   2 -10   4     3491.12     3432.06     40.86 o
   3 -10   4       37.92       46.23      4.42 o
   4 -10   4        0.48        5.18      3.19 o
   5 -10   4      486.35      451.28     12.28 o
   6 -10   4       28.27       27.21      5.08 o
   7 -10   4      243.40      266.48     21.71 o
 -11  -9   4     1757.31     1774.74     41.18 o
 -10  -9   4     3489.63     3526.50     54.69 o
  -9  -9   4      553.99      509.87     15.36 o
  -8  -9   4      460.50      439.69     10.42 o
  -7  -9   4      574.48      568.41     10.95 o
  -6  -9   4     1718.73     1619.01     20.09 o
  -5  -9   4       47.63       39.25      3.41 o
  -4  -9   4      686.45      705.30     12.15 o
  -3  -9   4     2719.85     2811.54     30.43 o
  -2  -9   4     5101.16     5100.62     50.05 o
  -1  -9   4      949.11      916.03     12.07 o
   0  -9   4      222.99      237.31      7.95 o
   1  -9   4      135.75      124.18      6.24 o
   2  -9   4       67.30       72.84      4.62 o
   3  -9   4      486.48      489.87     10.44 o
   4  -9   4      723.53      727.06     13.28 o
   5  -9   4     1858.61     1853.87     30.70 o
   6  -9   4     1291.00     1240.55     72.54 o
   7  -9   4      316.68      367.38     38.49 o
   8  -9   4      243.07      211.21     19.74 o
 -11  -8   4        0.02        0.42      4.73 o
 -10  -8   4      116.58      120.31     10.80 o
  -9  -8   4      111.40      121.89     10.47 o
  -8  -8   4       77.20       74.70      4.90 o
  -7  -8   4      968.49      912.09     14.11 o
  -6  -8   4     4367.14     4241.59     42.35 o
  -5  -8   4     6627.54     6647.40     63.06 o
  -4  -8   4      469.23      489.15      9.00 o
  -3  -8   4      260.49      269.98      6.58 o
  -2  -8   4      362.34      392.83     11.06 o
  -1  -8   4     2093.30     2130.91     23.41 o
   0  -8   4      147.69      148.87      4.98 o
   1  -8   4      816.17      796.63     11.53 o
   2  -8   4     4395.85     4299.69     48.04 o
   3  -8   4     2468.30     2460.00     30.30 o
   4  -8   4     2134.61     2145.14     27.40 o
   5  -8   4      132.50      130.39      6.23 o
   6  -8   4        0.43        3.76      2.97 o
   7  -8   4      177.74      179.40      8.51 o
   8  -8   4        0.02        2.96      6.91 o
   9  -8   4      220.44      223.05     20.73 o
 -11  -7   4      102.64      135.17      9.65 o
 -10  -7   4      660.29      678.67     17.85 o
  -9  -7   4     1536.21     1602.53     29.43 o
  -8  -7   4     4777.84     4631.74     88.83 o
  -7  -7   4     3345.76     3267.32     40.41 o
  -6  -7   4      405.31      386.18      8.39 o
  -5  -7   4       17.16       39.60      3.92 o
  -4  -7   4      360.52      382.86     13.73 o
  -3  -7   4      257.72      276.36      6.39 o
  -2  -7   4     1523.70     1499.52     17.86 o
  -1  -7   4     4173.89     4093.93     36.73 o
   0  -7   4     8138.56     7825.25     66.07 o
   1  -7   4     3428.89     3399.89     34.01 o
   2  -7   4     1693.01     1679.21     19.27 o
   3  -7   4       97.76      101.79      4.13 o
   4  -7   4      669.97      665.55     10.25 o
   5  -7   4       11.88       20.61      2.91 o
   6  -7   4      645.12      624.71     15.28 o
   7  -7   4     1878.28     1894.46     64.65 o
   8  -7   4     1925.78     1945.51     37.59 o
   9  -7   4      516.26      541.84     30.60 o
 -11  -6   4     1835.61     1890.56     53.79 o
 -10  -6   4      987.32      913.02     21.62 o
  -9  -6   4       25.93       29.65      4.92 o
  -8  -6   4      633.80      607.31     15.36 o
  -7  -6   4      127.66      126.82      6.68 o
  -6  -6   4       19.15       23.28      2.54 o
  -5  -6   4     5217.95     5172.93     45.36 o
  -4  -6   4     6107.87     6113.19     57.19 o
  -3  -6   4     7531.79     7471.83     68.71 o
  -2  -6   4      269.24      250.54      5.69 o
  -1  -6   4        2.23       11.62      4.22 o
   0  -6   4      374.68      320.32      5.88 o
   1  -6   4     1597.39     1639.54     17.07 o
   2  -6   4      335.39      336.08      7.95 o
   3  -6   4     1423.69     1392.43     20.35 o
   4  -6   4      498.38      483.38      8.19 o
   5  -6   4     4318.63     4269.42     42.25 o
   6  -6   4     4272.49     4304.82     53.82 o
   7  -6   4      286.63      281.54     10.76 o
   8  -6   4       12.49       17.22      4.18 o
   9  -6   4       13.18        5.92      7.90 o
  10  -6   4       75.89       72.05     13.82 o
 -11  -5   4       15.88       21.22      6.98 o
 -10  -5   4     1283.37     1227.53     31.38 o
  -9  -5   4       39.27       26.95      5.90 o
  -8  -5   4        4.65        7.05      5.92 o
  -7  -5   4     1884.27     1963.51     26.28 o
  -6  -5   4     4135.33     4173.14     61.54 o
  -5  -5   4     4715.98     4772.15     49.36 o
  -4  -5   4        0.08        2.12      1.69 o
  -3  -5   4       60.44       51.45      2.79 o
  -2  -5   4      915.28      840.54     11.06 o
  -1  -5   4      652.98      650.36      9.18 o
   0  -5   4     1112.62     1227.82     13.16 o
   1  -5   4    12674.10    12306.87    109.44 o
   2  -5   4     5332.14     5315.56     54.12 o
   3  -5   4      909.07      900.38     11.74 o
   4  -5   4        4.34       12.08      1.78 o
   5  -5   4      236.00      203.31      4.90 o
   6  -5   4     1804.16     1857.88     22.15 o
   7  -5   4      328.34      327.72      9.68 o
   8  -5   4     1119.64     1119.13     20.82 o
   9  -5   4     1448.40     1447.49     32.08 o
 -11  -4   4     1372.35     1350.01     34.50 o
 -10  -4   4     2506.95     2459.16     55.76 o
  -9  -4   4     2724.07     2651.65     51.96 o
  -8  -4   4     2030.03     1958.10     40.09 o
  -7  -4   4        0.57        1.97      3.49 o
  -6  -4   4      236.53      282.70     22.49 o
  -5  -4   4       40.85       40.52      2.98 o
  -4  -4   4      120.65      132.91      3.20 o
  -3  -4   4     4454.53     4504.32     38.72 o
  -2  -4   4     6620.56     6497.90     59.23 o
  -1  -4   4     7607.11     7822.05     70.59 o
   0  -4   4     6989.59     6857.22     61.65 o
   1  -4   4     1351.07     1385.32     15.31 o
   2  -4   4       19.81       22.28      4.12 o
   3  -4   4      408.29      437.30      7.36 o
   4  -4   4     1162.80     1182.48     14.07 o
   5  -4   4      783.94      749.15     10.38 o
   6  -4   4     2147.16     2096.29     22.81 o
   7  -4   4     4826.31     4728.37     71.13 o
   8  -4   4     1038.31      950.06     18.37 o
   9  -4   4      364.21      414.52     10.87 o
  10  -4   4      132.05      148.04     14.80 o
 -11  -3   4      780.79      728.41     24.07 o
 -10  -3   4      589.86      542.70     19.50 o
  -9  -3   4        0.72        0.08      8.39 o
  -8  -3   4      693.76      628.22     19.18 o
  -7  -3   4      198.05      202.16     10.86 o
  -6  -3   4      771.35      812.22     14.10 o
  -5  -3   4     5924.04     5796.57     77.78 o
  -4  -3   4     4359.33     3988.38     34.61 o
  -3  -3   4      402.46      258.60      5.52 o
  -2  -3   4      364.78      393.96      5.55 o
  -1  -3   4     1435.58     1456.30     16.41 o
   0  -3   4      285.65      253.64      5.30 o
   1  -3   4     1447.99     1555.45     15.64 o
   2  -3   4     5844.56     5801.17     48.94 o
   3  -3   4     5181.53     5042.28     43.22 o
   4  -3   4     8448.67     8297.52    144.75 o
   5  -3   4     3490.66     3289.79     29.87 o
   6  -3   4        2.84       12.75      2.94 o
   7  -3   4      931.22      888.56     13.74 o
   8  -3   4      192.96      256.70     26.54 o
   9  -3   4      201.82      196.27     10.86 o
  10  -3   4     1040.58     1017.09     25.66 o
  11  -3   4     1292.49     1236.66     43.43 o
 -11  -2   4      220.52      190.27     22.70 o
 -10  -2   4      250.26      258.11     13.96 o
  -9  -2   4     1309.04     1255.75     30.68 o
  -8  -2   4     1829.49     1826.49     38.03 o
  -7  -2   4     6512.58     6518.33    103.62 o
  -6  -2   4     3126.10     3147.88     38.18 o
  -5  -2   4       20.94       29.15      2.57 o
  -4  -2   4      880.27      958.21     20.09 o
  -3  -2   4       84.95       93.67      4.34 o
  -2  -2   4       55.14       79.27      4.93 o
  -1  -2   4     1064.49     1235.25     14.78 o
   0  -2   4     8281.59     7681.57     72.17 o
   1  -2   4     5977.67     5920.87     51.60 o
   2  -2   4     6602.60     6888.95     60.17 o
   3  -2   4     2579.91     2583.15     24.35 o
   4  -2   4      333.18      308.54      4.94 o
   5  -2   4      679.42      691.85      9.34 o
   6  -2   4     1228.24     1176.52     14.01 o
   7  -2   4      100.94       79.33      3.87 o
   8  -2   4     4905.23     4843.16     81.92 o
   9  -2   4     3923.91     3984.53     66.58 o
  10  -2   4     1243.41     1218.44     62.18 o
  11  -2   4      754.14      721.47     31.58 o
  12  -2   4       69.99       53.30     12.83 o
 -11  -1   4      450.80      435.00     18.84 o
 -10  -1   4     3557.80     3471.86    117.94 o
  -9  -1   4     2114.88     1971.17     41.86 o
  -8  -1   4      119.16      109.55      9.07 o
  -7  -1   4        9.52       12.83      4.19 o
  -6  -1   4      194.67      178.28     19.74 o
  -5  -1   4        0.30        2.21      1.23 o
  -4  -1   4     2900.73     2815.05     44.95 o
  -3  -1   4    10192.25     9998.61    118.86 o
  -2  -1   4     8667.63     8522.31    104.24 o
  -1  -1   4     3203.79     2924.51     44.66 o
   0  -1   4     1050.08      973.55     13.82 o
   1  -1   4      156.70      120.15      3.68 o
   2  -1   4      217.58      208.37      5.14 o
   3  -1   4       25.85       47.93      2.01 o
   4  -1   4     2344.90     2212.22     21.39 o
   5  -1   4    16823.92    17228.19    160.74 o
   6  -1   4     6151.72     6077.52     51.92 o
   7  -1   4      539.46      556.04     10.62 o
   8  -1   4      232.27      228.15      7.84 o
   9  -1   4      749.64      781.54     19.21 o
  10  -1   4     1741.10     1733.86     33.86 o
  11  -1   4      537.57      506.94     19.74 o
  12  -1   4      192.78      208.25     17.77 o
 -11   0   4       68.66       66.53      9.40 o
 -10   0   4      186.79      186.06     12.20 o
  -9   0   4       70.91       53.03      6.98 o
  -8   0   4        0.20        2.78      7.40 o
  -7   0   4      897.84      934.02     23.37 o
  -6   0   4     8851.29     8900.02    135.73 o
  -5   0   4     7391.86     7424.84     84.18 o
  -4   0   4      744.97      641.99     13.02 o
  -3   0   4      840.46      898.74     11.55 o
  -2   0   4      905.91      861.62     10.96 o
  -1   0   4     6375.21     6131.18     74.17 o
   0   0   4     1629.13     1679.23     18.99 o
   1   0   4     1918.92     1969.24     21.95 o
   2   0   4      155.83      137.32      6.13 o
   3   0   4     4564.09     4479.46     48.19 o
   4   0   4     6614.11     6746.28     85.14 o
   5   0   4     2134.40     2310.37     27.06 o
   6   0   4     1668.56     1756.43     21.83 o
   7   0   4      319.03      339.02      7.87 o
   8   0   4      286.07      295.97      8.68 o
   9   0   4      212.96      202.78      9.25 o
  10   0   4     1791.78     1765.15     34.56 o
  11   0   4     3784.81     3651.09     62.81 o
  12   0   4      733.06      808.32     35.53 o
 -11   1   4       36.59       43.84      8.00 o
 -10   1   4      559.92      579.68     20.24 o
  -9   1   4     1676.89     1610.79     36.29 o
  -8   1   4     1637.41     1627.87     54.78 o
  -7   1   4     2807.52     2717.03     55.27 o
  -6   1   4      152.55      151.28      7.01 o
  -5   1   4     1811.32     1884.21     20.58 o
  -4   1   4     1055.60     1022.49     10.53 o
  -3   1   4     1582.72     1786.49     17.87 o
  -2   1   4     9631.70    10209.42     89.11 o
  -1   1   4    12815.96    12711.24    109.97 o
   0   1   4     7440.71     7386.75     68.28 o
   1   1   4     9918.67     9721.35     98.31 o
   2   1   4     1012.00     1129.31     11.01 o
   3   1   4     5509.49     5804.82     54.33 o
   4   1   4      112.86      121.46      5.01 o
   5   1   4      229.34      268.69      4.56 o
   6   1   4     4692.86     4610.74     47.01 o
   7   1   4     9173.41     9373.73    121.51 o
   8   1   4     7396.91     7166.99     92.29 o
   9   1   4     6038.18     5843.09     77.48 o
  10   1   4      633.94      624.72     33.06 o
  11   1   4        3.39       -1.97      3.28 o
  12   1   4      316.00      332.31     10.50 o
  13   1   4       83.48      109.55     15.79 o
 -11   2   4     1652.49     1628.49     55.27 o
 -10   2   4      401.94      378.33     31.58 o
  -9   2   4       81.18       72.81      8.37 o
  -8   2   4      171.71      200.90     22.21 o
  -7   2   4       18.25       20.87      4.15 o
  -6   2   4      241.15      253.22      8.73 o
  -5   2   4     4744.04     4534.22     48.36 o
  -4   2   4     4027.62     4143.30     33.55 o
  -3   2   4    19273.84    19456.37    148.00 o
  -2   2   4     4809.50     4967.41     46.68 o
  -1   2   4     1696.67     1769.01     18.04 o
   0   2   4      112.46      101.38      2.75 o
   1   2   4       35.95       63.24      2.54 o
   2   2   4      989.83     1125.82     14.12 o
   3   2   4     2636.44     2813.84     32.52 o
   4   2   4     8582.20     8698.57     88.50 o
   5   2   4    15142.86    15321.78    177.26 o
   6   2   4       80.21       86.44      2.41 o
   7   2   4      405.50      426.41      5.50 o
   8   2   4      124.70      123.90     11.41 o
   9   2   4      284.93      283.91      7.82 o
  10   2   4       11.34        8.79      4.44 o
  11   2   4       64.00       76.01      6.72 o
  12   2   4     3438.55     3446.47     60.83 o
  13   2   4     1369.03     1334.37     49.35 o
 -10   3   4       87.95       96.72     14.80 o
  -9   3   4      150.25      148.43     16.28 o
  -8   3   4     1109.88     1072.38     22.70 o
  -7   3   4     8359.14     8204.27    107.75 o
  -6   3   4     1230.85     1205.94     22.49 o
  -5   3   4       72.58       70.31      2.89 o
  -4   3   4       14.64        7.81      1.29 o
  -3   3   4     1161.24     1092.99     11.37 o
  -2   3   4     2839.50     2764.50     27.47 o
  -1   3   4      919.26      952.46     10.83 o
   0   3   4     4348.32     4428.71     43.82 o
   1   3   4    21810.07    21359.97    199.75 o
   2   3   4     3796.81     3643.44     31.31 o
   3   3   4    32287.98    32086.96    265.23 o
   4   3   4     1043.05     1287.82     13.98 o
   5   3   4     1335.03     1344.82     14.37 o
   6   3   4     6022.37     6146.27     56.06 o
   7   3   4     1973.60     2048.85     20.43 o
   8   3   4      974.36      973.77     17.83 o
   9   3   4     3186.74     3191.37     45.74 o
  10   3   4     2970.19     3014.23     44.57 o
  11   3   4     1823.09     1756.90     54.28 o
  12   3   4       74.88       79.84     11.35 o
  13   3   4       52.07       42.44     11.84 o
 -10   4   4      887.32      882.34     36.52 o
  -9   4   4     1798.02     1714.39     40.19 o
  -8   4   4     1683.90     1700.61     38.50 o
  -7   4   4       12.96       26.00      6.36 o
  -6   4   4      314.88      347.33     11.19 o
  -5   4   4     2139.86     2165.77     29.75 o
  -4   4   4      670.17      786.38      9.37 o
  -3   4   4     2109.02     2006.60     19.15 o
  -2   4   4     5345.39     5308.04     45.52 o
  -1   4   4     5268.47     5305.63     45.16 o
   0   4   4     5445.30     5444.42     47.37 o
   1   4   4      226.46      264.39      4.40 o
   2   4   4     9001.26     9473.30     78.41 o
   3   4   4       45.29       23.87      1.58 o
   4   4   4      419.94      451.56      6.62 o
   5   4   4       16.51        9.30      1.84 o
   6   4   4     4452.42     4122.04     38.87 o
   7   4   4     6463.82     6513.51     59.67 o
   8   4   4     2294.17     2287.92     34.37 o
   9   4   4     1707.19     1704.48     35.59 o
  10   4   4      612.31      617.60     14.50 o
  11   4   4       37.54       45.17      5.66 o
  12   4   4       47.19       52.10      6.39 o
  13   4   4       31.62       29.34      5.08 o
 -10   5   4        0.84       -3.95      6.91 o
  -9   5   4       17.11       21.71      9.87 o
  -8   5   4       57.52       72.53      8.29 o
  -7   5   4      161.43      162.63     10.40 o
  -6   5   4     3534.67     3570.27     64.65 o
  -5   5   4     2283.23     2261.43     36.68 o
  -4   5   4     5857.07     5937.05     59.26 o
  -3   5   4     1131.49     1182.70     12.78 o
  -2   5   4        0.36        7.94      1.12 o
  -1   5   4     5312.89     5132.23     58.93 o
   0   5   4        7.66        3.77      1.70 o
   1   5   4        8.26       14.21      1.22 o
   2   5   4     4332.34     4598.47     39.24 o
   3   5   4    26173.55    26840.40    235.39 o
   4   5   4    46152.06    47729.03    395.18 o
   5   5   4    11345.43    11601.78     89.73 o
   6   5   4      188.78      263.29      4.58 o
   7   5   4      280.16      332.19      5.44 o
   8   5   4      620.48      615.05     15.60 o
   9   5   4      484.76      498.44     11.89 o
  10   5   4     1002.17      997.29     19.65 o
  11   5   4     2734.14     2721.09     51.32 o
  12   5   4      940.23      957.25     40.47 o
  13   5   4     1047.65     1011.95     24.62 o
  -9   6   4      694.47      683.96     36.52 o
  -8   6   4     1766.51     1761.73     62.18 o
  -7   6   4     2255.64     2299.62     72.05 o
  -6   6   4     2289.73     2245.60     44.52 o
  -5   6   4       25.70       34.10      4.15 o
  -4   6   4        0.94        0.56      1.73 o
  -3   6   4       12.01       28.78      4.69 o
  -2   6   4      390.09      369.06      6.39 o
  -1   6   4     8407.13     8566.92     84.12 o
   0   6   4     7021.94     7032.07     61.43 o
   1   6   4     9436.03     9249.10     83.80 o
   2   6   4      758.69      721.64      8.73 o
   3   6   4     1137.08     1280.24     11.36 o
   4   6   4      198.53      275.09      3.84 o
   5   6   4     4998.04     5166.89     41.77 o
   6   6   4      403.91      420.11      5.80 o
   7   6   4     1184.25     1244.83     12.65 o
   8   6   4     5720.27     5736.79     67.06 o
   9   6   4     4425.34     4327.12     80.85 o
  10   6   4     1963.67     1958.11     27.44 o
  11   6   4     2233.61     2176.82     35.61 o
  12   6   4      259.15      239.84     12.34 o
  13   6   4      733.76      718.52     20.08 o
  -9   7   4      343.23      378.01     27.63 o
  -8   7   4        1.10       -1.97      6.91 o
  -7   7   4      336.40      326.68     22.70 o
  -6   7   4      246.57      244.77     19.74 o
  -5   7   4       47.91       56.41      6.98 o
  -4   7   4     1786.38     1781.58     30.01 o
  -3   7   4     4724.22     4825.67     57.26 o
  -2   7   4     2586.32     2535.42     27.99 o
  -1   7   4     4892.23     5050.40     51.69 o
   0   7   4     1150.35     1320.50     21.37 o
   1   7   4     5043.62     4929.72     49.02 o
   2   7   4     1599.82     1755.34     24.42 o
   3   7   4    10104.00    10920.29     88.55 o
   4   7   4     1414.01     1333.45     13.11 o
   5   7   4    11473.32    11684.35     90.54 o
   6   7   4     7833.12     7998.40     63.60 o
   7   7   4     4011.17     4150.74     35.06 o
   8   7   4        4.82        8.17      4.75 o
   9   7   4       40.76       33.87      5.20 o
  10   7   4     1051.89     1016.91     17.17 o
  11   7   4       10.99       13.87      3.47 o
  12   7   4      924.70      873.94     23.45 o
  13   7   4      975.60     1045.74     26.32 o
  -8   8   4       41.28       52.31     12.83 o
  -7   8   4      259.60      264.51     21.71 o
  -6   8   4     1909.24     1886.09     63.17 o
  -5   8   4     3487.33     3473.12     97.71 o
  -4   8   4     1028.89     1009.02     20.30 o
  -3   8   4      285.00      338.19     23.42 o
  -2   8   4      216.53      217.17      8.15 o
  -1   8   4       14.57       21.15      4.06 o
   0   8   4     1085.47     1025.60     18.60 o
   1   8   4      774.25      691.02     14.21 o
   2   8   4     5944.51     5954.08     49.50 o
   3   8   4     8194.43     8084.12     75.29 o
   4   8   4     1241.07     1224.69     12.56 o
   5   8   4      241.63      298.65      4.78 o
   6   8   4     1743.99     1699.90     19.24 o
   7   8   4       84.99       84.37      3.17 o
   8   8   4      335.24      347.50      6.81 o
   9   8   4       24.81       20.58      3.77 o
  10   8   4     3334.69     3278.89     59.64 o
  11   8   4     2864.73     2980.43     55.78 o
  12   8   4     2496.08     2376.84     39.39 o
  13   8   4      302.07      343.20     14.21 o
  -8   9   4     1290.27     1373.85     56.26 o
  -7   9   4      768.49      778.71     38.49 o
  -6   9   4        2.34       -5.92      5.92 o
  -5   9   4      309.19      289.18     20.73 o
  -4   9   4      279.88      297.72     19.46 o
  -3   9   4       24.05       26.87      4.18 o
  -2   9   4     2307.49     2156.45     36.16 o
  -1   9   4     7717.43     7688.96    106.32 o
   0   9   4     7780.17     7556.47    127.91 o
   1   9   4     8171.39     8135.75    273.39 o
   2   9   4     1359.75     1396.06     17.48 o
   3   9   4      787.11      791.74     10.91 o
   4   9   4     3589.67     3771.34     36.45 o
   5   9   4       58.78       59.00      2.65 o
   6   9   4     5649.15     5542.07     51.42 o
   7   9   4     3760.92     3883.91     38.53 o
   8   9   4     4670.15     4696.12     50.50 o
   9   9   4     3463.21     3442.80     42.32 o
  10   9   4       79.49       71.00      6.76 o
  11   9   4      288.88      312.92     11.14 o
  12   9   4      202.94      209.78     16.28 o
  13   9   4       87.04      103.86     11.35 o
  -7  10   4      331.37      340.50     26.65 o
  -6  10   4       79.46       73.04     13.82 o
  -5  10   4      960.33     1027.43     43.43 o
  -4  10   4     2276.19     2182.29     51.42 o
  -3  10   4     2227.25     2161.42     37.32 o
  -2  10   4      611.94      650.96     16.50 o
  -1  10   4       20.44       31.85      8.54 o
   0  10   4      267.51      281.91     12.94 o
   1  10   4       31.74       32.20      5.45 o
   2  10   4      197.59      180.46      5.32 o
   3  10   4     1109.28      999.83     20.09 o
   4  10   4     6262.62     6089.01     56.83 o
   5  10   4     2749.66     2690.62     28.71 o
   6  10   4     1450.66     1518.27     18.10 o
   7  10   4     3732.08     3707.31     41.04 o
   8  10   4     1081.86     1120.19     16.60 o
   9  10   4      736.78      734.38     13.98 o
  10  10   4       13.06       18.31      4.18 o
  11  10   4      287.41      300.65     11.31 o
  12  10   4     1746.86     1737.73     32.01 o
  13  10   4     2748.89     2810.87     75.01 o
  -6  11   4     2178.62     2216.72     76.00 o
  -5  11   4      225.16      224.04     20.73 o
  -4  11   4       81.45       87.83     10.10 o
  -3  11   4     1096.47     1065.33     23.32 o
  -2  11   4     1039.58     1073.23     23.15 o
  -1  11   4      510.54      480.86     14.16 o
   0  11   4      837.68      852.00     19.54 o
   1  11   4     4543.23     4365.96     81.92 o
   2  11   4     7200.97     6985.21    107.82 o
   3  11   4     3553.11     3556.43     89.81 o
   4  11   4       13.05       10.58      3.28 o
   5  11   4       85.98       86.04      5.40 o
   6  11   4      110.75      108.31      4.42 o
   7  11   4      209.70      199.67      6.33 o
   8  11   4     1911.09     1919.33     25.11 o
   9  11   4     1655.63     1704.69     34.47 o
  10  11   4     1594.69     1591.58     35.90 o
  11  11   4      738.31      735.97     18.16 o
  12  11   4       50.54       64.05      6.93 o
  13  11   4        0.31       -3.95      9.87 o
  -6  12   4      157.61      155.94     20.73 o
  -5  12   4       89.56       86.85     15.79 o
  -4  12   4      314.57      330.63     24.67 o
  -3  12   4     1042.46     1056.06     45.40 o
  -2  12   4     1311.19     1290.20     60.70 o
  -1  12   4     1786.95     1754.15     54.51 o
   0  12   4      992.70      966.72     22.21 o
   1  12   4      348.98      346.36     25.66 o
   2  12   4      569.73      566.30     11.67 o
   3  12   4     1492.87     1502.93     26.30 o
   4  12   4      413.64      411.50     12.03 o
   5  12   4      322.42      345.48      9.41 o
   6  12   4     4058.36     4148.40     52.93 o
   7  12   4     4123.89     4140.12     46.35 o
   8  12   4     2623.77     2598.60     35.65 o
   9  12   4      202.61      196.21      7.83 o
  10  12   4      317.99      353.41     15.31 o
  11  12   4        3.87        1.06      7.19 o
  12  12   4       88.17      105.23      8.26 o
  -5  13   4     1449.27     1445.90     58.23 o
  -4  13   4     2058.34     2048.93     72.05 o
  -3  13   4     1372.44     1334.39     32.96 o
  -2  13   4       91.38       83.46      8.99 o
  -1  13   4      530.42      505.94     18.25 o
   0  13   4      560.40      565.89     19.39 o
   1  13   4      291.64      284.25     17.77 o
   2  13   4     1417.36     1311.68     33.88 o
   3  13   4     1505.11     1463.86     26.06 o
   4  13   4     4028.56     3962.88     59.26 o
   5  13   4     2477.12     2444.63     34.79 o
   6  13   4       65.08       80.84      5.91 o
   7  13   4       11.23       22.29      4.01 o
   8  13   4       10.70       21.92      7.18 o
   9  13   4       59.69       51.34      6.98 o
  10  13   4      599.05      617.92     16.62 o
  11  13   4     1336.86     1336.05     28.68 o
  12  13   4     2653.03     2790.53     46.11 o
  -4  14   4       13.35       35.53     12.83 o
  -3  14   4       23.84       12.83      9.87 o
  -2  14   4       85.50       79.01      9.25 o
  -1  14   4      971.36      982.97     27.95 o
   0  14   4     4338.05     4185.22     77.00 o
   1  14   4     2061.06     2036.10     59.22 o
   2  14   4     1746.25     1715.34     52.31 o
   3  14   4     2130.76     2037.51     37.46 o
   4  14   4      198.14      195.95      9.47 o
   5  14   4      793.40      775.82     23.19 o
   6  14   4       48.15       36.89      5.13 o
   7  14   4      527.32      533.36     14.82 o
   8  14   4     1511.86     1558.36     28.86 o
   9  14   4     1061.86     1012.89     22.21 o
  10  14   4      528.99      531.97     18.15 o
  11  14   4       57.55       60.04     12.83 o
  -3  15   4     1657.67     1743.96     66.13 o
  -2  15   4     1326.08     1297.01     34.37 o
  -1  15   4      619.37      639.00     22.48 o
   0  15   4       10.45       12.61      6.42 o
   1  15   4      752.73      753.09     29.61 o
   2  15   4       78.79       79.94     12.83 o
   3  15   4      342.46      348.57     12.34 o
   4  15   4     1233.81     1209.81     29.61 o
   5  15   4     1423.45     1415.92     31.20 o
   6  15   4     1546.38     1547.60     34.50 o
   7  15   4      858.45      847.79     20.01 o
   8  15   4       59.96       51.00      6.22 o
   9  15   4       42.23       43.28      5.95 o
  10  15   4       31.71       37.79      6.35 o
  -1  16   4       23.26       24.82      7.11 o
   0  16   4        2.56       -6.34      9.87 o
   1  16   4      157.74      131.15     12.08 o
   2  16   4     2506.65     2468.39     72.05 o
   3  16   4     2881.69     2740.79     76.98 o
   4  16   4      597.05      610.30     16.98 o
   5  16   4       70.22       62.62     15.30 o
   6  16   4      119.65      102.04      9.25 o
   7  16   4       62.00       61.97      6.44 o
   8  16   4       58.78       76.18     12.84 o
   9  16   4      143.11      156.60     14.50 o
   1  17   4     1260.94     1215.27     34.41 o
   2  17   4        3.33        0.99      8.88 o
   3  17   4       14.76       15.79      9.87 o
   4  17   4      102.95      101.16      6.18 o
   5  17   4       96.43      110.40      8.37 o
   6  17   4      948.87      950.67     25.57 o
   7  17   4      922.31      917.35     25.71 o
   8  17   4     1540.19     1561.58     30.56 o
   4  18   4     1001.46      998.81     42.44 o
   5  18   4      672.46      642.22     33.56 o
  -3 -15   5        9.08       21.71     10.86 o
  -2 -15   5       55.89       75.83      7.77 o
  -1 -15   5      211.84      227.99     17.77 o
  -6 -14   5      561.14      538.04     16.25 o
  -5 -14   5      969.45      938.52     22.35 o
  -4 -14   5      265.82      277.50     11.88 o
  -3 -14   5       87.90       95.85      7.94 o
  -2 -14   5      712.41      640.00     61.31 o
  -1 -14   5     2649.70     2642.29     44.06 o
   0 -14   5     2737.36     2735.19     59.86 o
   1 -14   5       86.57       99.67      8.26 o
   2 -14   5        9.57        6.44      4.49 o
  -7 -13   5       29.07       27.87      5.36 o
  -6 -13   5       99.69       99.57      8.10 o
  -5 -13   5     2135.02     2077.06     36.39 o
  -4 -13   5     1929.16     2005.69     35.82 o
  -3 -13   5     1609.35     1595.20     30.34 o
  -2 -13   5      545.85      577.76     16.51 o
  -1 -13   5      469.07      464.66     29.12 o
   0 -13   5      202.60      227.63     10.23 o
   1 -13   5      167.51      170.51      9.55 o
   2 -13   5       15.61       17.13      4.73 o
   3 -13   5     1245.29     1259.39     30.21 o
  -8 -12   5      824.58      835.91     16.35 o
  -7 -12   5     4069.38     3872.11     56.15 o
  -6 -12   5     1919.57     1894.21     39.39 o
  -5 -12   5      245.47      271.99     10.84 o
  -4 -12   5       81.56       84.18      6.93 o
  -3 -12   5      535.57      557.61     17.69 o
  -2 -12   5      804.79      704.45     27.74 o
  -1 -12   5      163.58      166.31      9.02 o
   0 -12   5      535.78      593.57     19.50 o
   1 -12   5     2083.35     2129.62     36.08 o
   2 -12   5     1157.54     1203.24     24.24 o
   3 -12   5      408.33      388.86     16.98 o
   4 -12   5       44.39       54.64      8.39 o
   5 -12   5      255.97      256.61     14.80 o
  -9 -11   5     1248.37     1292.36     27.91 o
  -8 -11   5       85.02       88.98      5.16 o
  -7 -11   5      136.27      110.14      5.89 o
  -6 -11   5      192.56      221.38      8.26 o
  -5 -11   5      142.42      143.88      7.15 o
  -4 -11   5        1.03        0.38      3.58 o
  -3 -11   5     1235.61     1228.79     24.45 o
  -2 -11   5     1569.51     1580.85     43.92 o
  -1 -11   5     1605.74     1549.59     39.56 o
   0 -11   5      175.69      207.80     12.92 o
   1 -11   5        6.24        7.10      3.18 o
   2 -11   5      796.50      849.97     19.14 o
   3 -11   5      122.54      126.62      7.98 o
   4 -11   5       14.72       16.02      6.91 o
   5 -11   5      788.96      702.72     25.66 o
   6 -11   5     1335.94     1409.38     39.48 o
 -10 -10   5        0.64       -2.37      4.92 o
  -9 -10   5      453.41      448.15     21.88 o
  -8 -10   5      665.98      648.77     13.24 o
  -7 -10   5      125.56      107.64      5.50 o
  -6 -10   5     2183.81     2182.31     27.55 o
  -5 -10   5     5456.16     5350.03     53.70 o
  -4 -10   5     2707.74     2637.37     29.90 o
  -3 -10   5     1863.16     1851.99     22.82 o
  -2 -10   5       31.14       20.10      3.46 o
  -1 -10   5      102.90       92.93      6.11 o
   0 -10   5       75.51       96.73      6.24 o
   1 -10   5      965.89     1014.79     20.70 o
   2 -10   5     1034.74     1037.72     18.37 o
   3 -10   5     2995.61     2947.65     39.30 o
   4 -10   5     3119.89     3097.21     40.97 o
   5 -10   5      344.91      359.49     13.49 o
   6 -10   5       95.28       99.68      8.88 o
   7 -10   5      133.32      113.50      8.88 o
 -10  -9   5      566.05      597.40     17.85 o
  -9  -9   5      766.52      699.76     18.79 o
  -8  -9   5     2928.90     2964.76     46.72 o
  -7  -9   5     2734.59     2765.45     32.16 o
  -6  -9   5      571.68      537.71     10.59 o
  -5  -9   5      295.35      280.07      7.82 o
  -4  -9   5      185.51      202.33      6.30 o
  -3  -9   5        7.57       19.18      2.70 o
  -2  -9   5      433.99      388.98      9.30 o
  -1  -9   5      737.70      775.11     13.24 o
   0  -9   5     3336.16     3261.19     43.86 o
   1  -9   5     2114.24     2076.34     27.28 o
   2  -9   5     1371.07     1341.00     22.53 o
   3  -9   5       83.11       83.59      5.20 o
   4  -9   5     1023.63     1016.98     17.84 o
   5  -9   5      216.46      232.75      8.97 o
   6  -9   5       81.38       69.36      7.11 o
   7  -9   5     1595.48     1657.75     35.31 o
 -10  -8   5     2771.42     2816.13     46.34 o
  -9  -8   5       56.44       70.96      8.70 o
  -8  -8   5       16.36       13.21      7.30 o
  -7  -8   5     1629.59     1544.12     20.00 o
  -6  -8   5     2538.55     2350.64     27.85 o
  -5  -8   5      537.62      556.15     10.67 o
  -4  -8   5     2795.64     2762.17     29.95 o
  -3  -8   5     2189.32     2225.78     25.22 o
  -2  -8   5     2616.45     2561.04     27.97 o
  -1  -8   5      379.54      390.60      8.02 o
   0  -8   5      149.37      157.93      5.27 o
   1  -8   5      333.64      324.09      7.00 o
   2  -8   5       78.29       77.87      4.58 o
   3  -8   5      267.84      264.56      7.40 o
   4  -8   5      746.70      755.69     13.47 o
   5  -8   5     3656.94     3574.46     41.90 o
   6  -8   5     1487.74     1493.60     28.67 o
   7  -8   5       51.44       46.96      5.83 o
   8  -8   5      182.42      162.77     17.77 o
   9  -8   5      375.42      362.22     25.66 o
 -11  -7   5       84.60       71.97      7.77 o
 -10  -7   5      202.48      248.34     11.37 o
  -9  -7   5      140.17      157.52      9.23 o
  -8  -7   5      137.04      144.61     10.47 o
  -7  -7   5     2155.66     2025.26     32.41 o
  -6  -7   5     2670.79     2677.00     28.58 o
  -5  -7   5     4752.41     4916.17     52.47 o
  -4  -7   5      481.56      520.60      9.14 o
  -3  -7   5        7.10       16.21      2.40 o
  -2  -7   5      487.99      524.54      9.02 o
  -1  -7   5      763.28      690.42     12.12 o
   0  -7   5      710.83      729.23     10.14 o
   1  -7   5     1690.90     1734.09     18.44 o
   2  -7   5     3870.15     3801.06     35.25 o
   3  -7   5     7101.51     7192.09     80.25 o
   4  -7   5      124.90      134.21      4.81 o
   5  -7   5      344.12      355.37      8.52 o
   6  -7   5      150.39      145.18      6.77 o
   7  -7   5       73.29       70.03      6.57 o
   8  -7   5      176.76      170.30      9.11 o
   9  -7   5      511.04      499.54     13.83 o
 -11  -6   5      173.74      160.36     10.56 o
 -10  -6   5      665.61      684.94     18.22 o
  -9  -6   5     5226.36     4879.79     69.11 o
  -8  -6   5     3258.44     3149.46     47.44 o
  -7  -6   5      950.79      895.24     17.77 o
  -6  -6   5      227.28      193.51      7.27 o
  -5  -6   5     1361.82     1332.90     16.06 o
  -4  -6   5      350.63      356.76      7.02 o
  -3  -6   5      235.03      226.69      5.62 o
  -2  -6   5      815.36      776.60     11.16 o
  -1  -6   5     5399.79     5206.16     49.55 o
   0  -6   5     7038.44     7105.79     69.10 o
   1  -6   5      944.98      974.21     11.88 o
   2  -6   5      273.48      285.22      6.40 o
   3  -6   5       49.74       50.27      2.82 o
   4  -6   5     1205.54     1219.47     15.46 o
   5  -6   5      261.05      279.44      6.42 o
   6  -6   5     2464.81     2441.00     28.95 o
   7  -6   5     3954.90     3890.94     69.00 o
   8  -6   5     1568.28     1582.62     43.43 o
   9  -6   5       56.31       62.37      6.08 o
  10  -6   5       79.34       94.75     14.80 o
 -11  -5   5     1108.01     1196.71     32.78 o
 -10  -5   5      280.18      287.60     17.77 o
  -9  -5   5       85.21       86.50      9.07 o
  -8  -5   5      318.33      270.58     10.23 o
  -7  -5   5      178.36      212.10      9.28 o
  -6  -5   5     1464.80     1409.89     19.09 o
  -5  -5   5     3317.12     3296.03     41.23 o
  -4  -5   5     9896.38     9794.57     75.67 o
  -3  -5   5     3294.65     3277.19     32.67 o
  -2  -5   5      802.18      705.27      9.98 o
  -1  -5   5      264.76      307.76      6.82 o
   0  -5   5     1300.96     1289.71     15.38 o
   1  -5   5      563.15      519.73     12.58 o
   2  -5   5       91.76       84.50      3.49 o
   3  -5   5     3319.63     3443.77     40.94 o
   4  -5   5     4871.10     4724.82     52.98 o
   5  -5   5     2017.76     2014.59     32.96 o
   6  -5   5      737.81      747.88     11.24 o
   7  -5   5       45.39       49.48      4.45 o
   8  -5   5      328.28      339.35     10.37 o
   9  -5   5       57.00       54.36      9.87 o
  10  -5   5      134.17      143.11      7.90 o
 -11  -4   5      305.42      294.14     16.05 o
 -10  -4   5      415.31      395.43     17.09 o
  -9  -4   5      320.76      292.82     13.96 o
  -8  -4   5     2186.04     2090.14     46.39 o
  -7  -4   5     5341.91     5220.96     86.87 o
  -6  -4   5     1688.25     1612.09     22.47 o
  -5  -4   5      924.72      855.20     12.77 o
  -4  -4   5        4.29       12.22      6.38 o
  -3  -4   5     2019.66     2039.15     20.77 o
  -2  -4   5      612.83      641.43      8.04 o
  -1  -4   5     2963.54     3010.99     29.87 o
   0  -4   5     2276.52     2087.28     20.13 o
   1  -4   5     9163.59     9171.59     82.84 o
   2  -4   5    10175.40     9979.89     83.08 o
   3  -4   5     1586.12     1555.52     16.93 o
   4  -4   5       15.41       15.51      1.70 o
   5  -4   5     2004.79     2075.84     22.68 o
   6  -4   5       92.47       95.27      3.89 o
   7  -4   5      948.19      946.82     14.80 o
   8  -4   5     1402.07     1370.41     34.77 o
   9  -4   5     1624.88     1573.44     27.32 o
  10  -4   5     1267.20     1212.06     30.60 o
 -11  -3   5      883.40      868.82     27.51 o
 -10  -3   5     1198.92     1208.72     34.54 o
  -9  -3   5     1392.29     1418.17     33.48 o
  -8  -3   5      437.35      466.95     22.70 o
  -7  -3   5      630.70      560.39     17.79 o
  -6  -3   5     1360.89     1310.25     22.19 o
  -5  -3   5      724.93      761.49     15.09 o
  -4  -3   5      590.08      632.81     10.82 o
  -3  -3   5     3277.20     3089.55     49.90 o
  -2  -3   5    12648.85    12531.86    117.18 o
  -1  -3   5    14701.22    15276.24    141.69 o
   0  -3   5      540.80      672.34      8.65 o
   1  -3   5      504.46      514.07      6.53 o
   2  -3   5      593.34      589.18      7.84 o
   3  -3   5     2743.54     2715.55     24.99 o
   4  -3   5        4.93        8.67      1.85 o
   5  -3   5     4079.88     4213.51     40.88 o
   6  -3   5     4861.03     4953.40     50.46 o
   7  -3   5     3513.14     3467.74     42.98 o
   8  -3   5      340.49      349.33     10.54 o
   9  -3   5       14.30       13.41      4.02 o
  10  -3   5      727.67      662.09     17.30 o
  11  -3   5      234.38      214.17     17.77 o
 -11  -2   5       31.26       22.70      6.98 o
 -10  -2   5      216.66      197.98     17.77 o
  -9  -2   5      152.90      120.27     10.10 o
  -8  -2   5       62.32       74.44      8.00 o
  -7  -2   5       15.84       30.17      5.20 o
  -6  -2   5     5023.93     4882.37     63.45 o
  -5  -2   5     4754.53     4592.20     55.56 o
  -4  -2   5     1648.36     1512.45     32.08 o
  -3  -2   5      901.65      921.61     14.96 o
  -2  -2   5      365.71      376.89      8.31 o
  -1  -2   5     3726.49     3512.32     38.11 o
   0  -2   5       31.19       35.01      2.15 o
   1  -2   5      103.52       99.87      2.90 o
   2  -2   5     5845.33     5731.95     62.24 o
   3  -2   5    24339.42    23990.59    235.04 o
   4  -2   5     4521.20     4503.17     41.25 o
   5  -2   5      594.67      553.25      8.43 o
   6  -2   5      185.15      200.61      5.81 o
   7  -2   5      713.39      728.27     11.97 o
   8  -2   5     1290.36     1270.14     22.18 o
   9  -2   5     1321.97     1235.69     26.70 o
  10  -2   5     1846.80     1816.57     35.69 o
  11  -2   5     1649.24     1762.72     50.83 o
  12  -2   5     1620.64     1624.54     54.28 o
 -11  -1   5      271.83      309.98     16.05 o
 -10  -1   5      798.67      817.88     25.12 o
  -9  -1   5     2279.96     2183.51     45.35 o
  -8  -1   5     3774.62     3723.04     66.29 o
  -7  -1   5     2087.39     2043.06     40.46 o
  -6  -1   5     1126.57     1064.86     24.77 o
  -5  -1   5      372.93      397.30      7.19 o
  -4  -1   5      178.79      190.95      5.50 o
  -3  -1   5     1245.12     1395.70     21.21 o
  -2  -1   5    10193.15    11125.84    114.10 o
  -1  -1   5     4019.73     3901.97     80.14 o
   0  -1   5     8247.11     8595.69     89.43 o
   1  -1   5     8767.24     8786.05     82.14 o
   2  -1   5     7292.30     7482.64     71.09 o
   3  -1   5        4.22       13.64      1.64 o
   4  -1   5     2852.87     2850.32     27.10 o
   5  -1   5      233.69      221.33      5.11 o
   6  -1   5     1646.53     1634.71     23.59 o
   7  -1   5     1194.43     1167.36     18.09 o
   8  -1   5     4659.27     4613.68     62.47 o
   9  -1   5     4953.09     4682.28     64.17 o
  10  -1   5     1182.53     1231.99     27.24 o
  11  -1   5        0.01        3.59      3.43 o
  12  -1   5      311.12      274.38     20.73 o
 -11   0   5     1130.40     1158.62     32.45 o
 -10   0   5     1761.61     1644.25     38.36 o
  -9   0   5     1332.87     1325.48     32.08 o
  -8   0   5      267.71      246.37     11.86 o
  -7   0   5      382.75      390.21     28.62 o
  -6   0   5       62.64       72.17      6.98 o
  -5   0   5      209.09      205.64      6.25 o
  -4   0   5     5778.81     5595.29     55.92 o
  -3   0   5     9420.62     8854.73     87.28 o
  -2   0   5    11011.17    11259.15     98.63 o
  -1   0   5      429.89      409.79      6.88 o
   0   0   5       13.55       14.57      3.90 o
   1   0   5     5840.30     5733.79     45.61 o
   2   0   5        0.86        8.80      1.32 o
   3   0   5      415.00      443.37      7.52 o
   4   0   5    16685.96    17157.33    158.40 o
   5   0   5    15151.66    15194.65    141.21 o
   6   0   5    12113.58    12264.44    115.16 o
   7   0   5      139.31      177.94      7.35 o
   8   0   5       80.32       73.54      5.23 o
   9   0   5      111.22      103.08      8.48 o
  10   0   5      319.62      308.64     11.84 o
  11   0   5       27.44       32.13      5.08 o
  12   0   5      442.73      455.89     14.04 o
 -11   1   5        5.71        8.93      6.87 o
 -10   1   5      543.30      512.54     20.23 o
  -9   1   5      189.38      154.83     11.50 o
  -8   1   5      837.64      812.92     22.67 o
  -7   1   5     2442.52     2331.07     45.01 o
  -6   1   5     3665.10     3679.46     52.67 o
  -5   1   5     4816.79     4762.94     44.84 o
  -4   1   5       99.07       93.39      2.68 o
  -3   1   5     1720.66     1702.67     17.64 o
  -2   1   5      723.82      850.58     10.15 o
  -1   1   5      434.10      469.70      6.31 o
   0   1   5     1916.01     1967.53     22.68 o
   1   1   5     9820.78     9535.47     97.08 o
   2   1   5     9145.75     9466.96     79.93 o
   3   1   5     2282.96     2195.15     25.75 o
   4   1   5     2729.48     2565.85     26.01 o
   5   1   5      799.09      764.43      9.84 o
   6   1   5     4845.28     5192.94     57.99 o
   7   1   5     1703.49     1886.05     28.82 o
   8   1   5        0.75        1.64      3.80 o
   9   1   5     1119.26     1109.41     20.46 o
  10   1   5     5191.97     5011.92     83.71 o
  11   1   5     2888.58     2903.71     53.22 o
  12   1   5      930.56      962.80     22.97 o
  13   1   5        1.68       -1.97      7.90 o
 -10   2   5      858.23      807.07     29.12 o
  -9   2   5     2328.28     2287.18     47.10 o
  -8   2   5     3318.09     3242.61     59.67 o
  -7   2   5      370.71      356.54     11.74 o
  -6   2   5        3.68        5.34      3.01 o
  -5   2   5     2509.86     2432.63     23.64 o
  -4   2   5      194.20      217.07      3.88 o
  -3   2   5     1417.18     1463.49     15.63 o
  -2   2   5     4010.40     3943.59     34.54 o
  -1   2   5    14285.71    14479.14    119.27 o
   0   2   5     7228.48     7194.82     70.20 o
   1   2   5     1894.23     1901.83     66.83 o
   2   2   5      636.71      742.36      8.72 o
   3   2   5     4030.58     4011.28     36.70 o
   4   2   5      618.68      534.94      9.18 o
   5   2   5     5954.29     6201.91     48.26 o
   6   2   5    12527.23    13083.00     98.96 o
   7   2   5     3313.13     3302.52     29.37 o
   8   2   5     5797.26     5598.34     64.26 o
   9   2   5     1591.55     1558.96     22.80 o
  10   2   5       29.94       38.78      4.01 o
  11   2   5      262.73      261.50     11.12 o
  12   2   5      245.65      261.71     18.26 o
  13   2   5        0.34       -3.05      3.43 o
 -10   3   5       32.79       30.10      7.68 o
  -9   3   5      155.68      156.78     23.69 o
  -8   3   5      439.53      441.45     33.56 o
  -7   3   5      238.20      241.83     10.46 o
  -6   3   5     2162.26     2151.72     38.58 o
  -5   3   5     2364.26     2392.32     27.80 o
  -4   3   5     7063.91     7002.95     55.73 o
  -3   3   5    11258.05    11412.16    103.54 o
  -2   3   5     3300.72     3342.41     32.93 o
  -1   3   5      730.74      769.27      9.46 o
   0   3   5     2202.53     2453.77     24.33 o
   1   3   5     1018.85     1153.83     20.32 o
   2   3   5      123.65      159.61      3.51 o
   3   3   5     6306.08     6108.69     56.66 o
   4   3   5    29387.79    30541.15    444.32 o
   5   3   5     6144.52     6368.35     80.18 o
   6   3   5     2358.17     2346.31     24.19 o
   7   3   5      307.72      371.76      5.60 o
   8   3   5     1743.30     1730.21     34.20 o
   9   3   5      216.72      227.66      8.76 o
  10   3   5       50.37       41.64      4.77 o
  11   3   5     2114.19     2090.92     41.31 o
  12   3   5     3563.20     3449.73     62.22 o
  13   3   5     1220.18     1265.99     30.10 o
 -10   4   5        0.50       -0.99      7.90 o
  -9   4   5      215.33      227.18     13.20 o
  -8   4   5     1496.52     1451.33     68.97 o
  -7   4   5     5569.26     5561.27     77.04 o
  -6   4   5     3561.86     3471.00     50.70 o
  -5   4   5       63.02       66.92      4.40 o
  -4   4   5      117.97       97.65      3.11 o
  -3   4   5     1283.31     1314.63     16.58 o
  -2   4   5     3601.20     3553.24     34.98 o
  -1   4   5      881.79      954.02     11.32 o
   0   4   5     7650.27     7521.48     63.27 o
   1   4   5     3855.20     3790.39     39.16 o
   2   4   5    18356.22    18220.89    161.01 o
   3   4   5      544.15      406.35      5.82 o
   4   4   5     6073.20     6713.59     57.25 o
   5   4   5      292.91      332.37      5.62 o
   6   4   5      964.14      988.86     12.20 o
   7   4   5       83.51       98.40      3.24 o
   8   4   5     2326.58     2291.20     55.26 o
   9   4   5     3929.04     3897.31     54.70 o
  10   4   5     3950.53     3959.00     56.21 o
  11   4   5      561.20      559.93     14.50 o
  12   4   5      136.20      139.16      8.95 o
  13   4   5       86.09      118.75      8.51 o
  -9   5   5     1369.77     1379.77     55.27 o
  -8   5   5      102.10      103.22     10.10 o
  -7   5   5      242.02      237.60     12.50 o
  -6   5   5      353.37      367.57     12.43 o
  -5   5   5      114.13      130.95      8.17 o
  -4   5   5       86.15       86.93      3.27 o
  -3   5   5     2356.14     2419.14     23.02 o
  -2   5   5     7918.89     7769.51     66.03 o
  -1   5   5     7307.78     7332.68     57.36 o
   0   5   5     2342.37     2463.73     19.88 o
   1   5   5     2394.72     2340.72     22.80 o
   2   5   5     3736.88     3840.10     40.48 o
   3   5   5     5988.49     6174.81     52.85 o
   4   5   5     3183.60     3375.48     30.30 o
   5   5   5     2150.55     2019.27     21.21 o
   6   5   5     6482.23     6744.12     64.15 o
   7   5   5     7296.24     7605.10     76.42 o
   8   5   5     2010.11     1979.55     22.90 o
   9   5   5      583.74      532.85     16.39 o
  10   5   5      884.83      915.61     18.75 o
  11   5   5        0.82        1.53      3.32 o
  12   5   5        6.38        7.52      5.92 o
  13   5   5      640.98      660.47     19.67 o
  -9   6   5      331.50      372.08     27.63 o
  -8   6   5        5.16       14.80      9.87 o
  -7   6   5      207.34      214.17     18.75 o
  -6   6   5     2999.78     3046.92     57.47 o
  -5   6   5     6994.39     7024.26    176.67 o
  -4   6   5     3001.74     2996.53     63.50 o
  -3   6   5      300.14      258.18      5.54 o
  -2   6   5      150.54      170.96      4.19 o
  -1   6   5      695.02      607.96      9.08 o
   0   6   5     1877.80     1878.78     18.80 o
   1   6   5      404.22      475.34      6.95 o
   2   6   5    14767.11    15424.32    137.96 o
   3   6   5     4076.01     4005.28     32.65 o
   4   6   5    15725.39    15938.54    127.83 o
   5   6   5     1369.00     1268.35     13.60 o
   6   6   5       62.94       53.65      2.47 o
   7   6   5       10.74       12.79      1.65 o
   8   6   5      870.47      851.00     13.54 o
   9   6   5      603.90      631.94     18.48 o
  10   6   5     1751.33     1795.61     30.17 o
  11   6   5      973.33      933.01     20.06 o
  12   6   5     3181.47     3254.53     57.58 o
  13   6   5      591.12      607.55     31.58 o
  -9   7   5     1162.09     1099.48     49.35 o
  -8   7   5     2212.27     2358.84     77.97 o
  -7   7   5      591.71      594.15     31.58 o
  -6   7   5      373.61      366.16     23.69 o
  -5   7   5       15.04       14.80      7.90 o
  -4   7   5     1467.08     1451.28     25.79 o
  -3   7   5      580.42      612.96     11.53 o
  -2   7   5      788.58      732.32     10.60 o
  -1   7   5     1211.78     1199.57     17.13 o
   0   7   5     7855.02     7769.31     69.48 o
   1   7   5     9939.42     9653.65     92.78 o
   2   7   5     5601.19     5703.23     56.23 o
   3   7   5      119.82       96.89      2.43 o
   4   7   5     3971.24     4131.29     38.87 o
   5   7   5      998.41     1154.08     11.24 o
   6   7   5      148.48      162.19      3.85 o
   7   7   5     1867.21     1802.37     18.02 o
   8   7   5     6562.13     6739.07     57.38 o
   9   7   5     1998.92     1972.61     30.47 o
  10   7   5     1760.74     1717.67     29.41 o
  11   7   5       22.87       24.90      4.65 o
  12   7   5       12.46        8.93      3.94 o
  13   7   5      275.71      274.28     15.79 o
  -8   8   5       77.64       65.14     13.82 o
  -7   8   5      163.65      170.74     19.74 o
  -6   8   5       14.13       12.83      7.90 o
  -5   8   5      465.73      468.81     25.66 o
  -4   8   5     2418.74     2337.67     38.11 o
  -3   8   5     5683.12     5619.01     80.01 o
  -2   8   5     2732.48     2792.38     43.39 o
  -1   8   5      899.57      861.92     18.52 o
   0   8   5       46.73       46.18      2.58 o
   1   8   5     1512.44     1519.48     22.36 o
   2   8   5      347.10      325.27      6.19 o
   3   8   5      731.14      821.80      8.98 o
   4   8   5     2649.95     2664.36     24.47 o
   5   8   5     8836.22     9344.92     80.34 o
   6   8   5    13108.92    13219.95    100.19 o
   7   8   5      466.15      483.69      8.22 o
   8   8   5        0.64        3.38      1.85 o
   9   8   5      341.71      318.64     10.23 o
  10   8   5      559.85      332.61     17.77 o
  11   8   5      245.05      253.42     12.08 o
  12   8   5     1442.42     1429.11     28.62 o
  13   8   5     1632.62     1723.73     38.21 o
  -8   9   5        9.90       20.73     10.86 o
  -7   9   5     1086.38     1064.93     47.37 o
  -6   9   5     1752.13     1668.95     60.20 o
  -5   9   5     1934.63     2044.00     67.11 o
  -4   9   5      713.99      714.81     17.10 o
  -3   9   5       31.42       29.50      4.18 o
  -2   9   5      181.58      178.48      7.98 o
  -1   9   5      213.02      221.36     10.07 o
   0   9   5      367.82      346.43     10.56 o
   1   9   5      717.15      689.38     36.02 o
   2   9   5    14772.78    14695.12    187.61 o
   3   9   5     4680.43     4698.24     40.09 o
   4   9   5      373.72      346.93      6.92 o
   5   9   5       22.88       34.04      2.53 o
   6   9   5     2636.64     2660.46     27.60 o
   7   9   5       57.64       46.02      3.68 o
   8   9   5       87.56      111.69      4.59 o
   9   9   5      688.22      660.72     12.84 o
  10   9   5     3162.92     3167.72     58.61 o
  11   9   5     1774.62     1772.80     31.48 o
  12   9   5      852.92      876.42     24.31 o
  13   9   5      322.94      343.56     12.63 o
  -7  10   5      268.70      311.88     24.67 o
  -6  10   5       84.55       76.98     13.82 o
  -5  10   5      294.15      288.19     22.70 o
  -4  10   5      216.96      224.93     24.18 o
  -3  10   5      293.65      303.13     10.99 o
  -2  10   5     2384.70     2395.45     40.07 o
  -1  10   5      260.84      227.25      9.14 o
   0  10   5     3618.80     3475.34     53.75 o
   1  10   5     1983.99     1877.61     39.76 o
   2  10   5      768.85      762.88     21.10 o
   3  10   5     2007.29     2113.47     27.61 o
   4  10   5     1146.71     1133.67     13.71 o
   5  10   5      403.25      407.69      7.31 o
   6  10   5     2432.86     2387.16     25.63 o
   7  10   5     1267.80     1307.69     16.53 o
   8  10   5     7946.09     7976.28     81.43 o
   9  10   5      790.74      819.06     14.96 o
  10  10   5      225.20      214.66     11.28 o
  11  10   5      190.82      183.08     10.12 o
  12  10   5       18.84       23.60      5.23 o
  13  10   5      698.62      765.18     23.69 o
  -6  11   5       58.79       58.23     13.82 o
  -5  11   5     1161.67     1192.25     49.35 o
  -4  11   5     1508.76     1591.97     58.23 o
  -3  11   5     3018.20     3065.81     50.38 o
  -2  11   5      673.81      649.19     17.25 o
  -1  11   5      101.64      106.03      7.51 o
   0  11   5      257.78      236.86     13.26 o
   1  11   5      187.97      182.34     10.19 o
   2  11   5       78.90       74.59      7.58 o
   3  11   5     3918.42     3884.62     55.44 o
   4  11   5    12708.14    12634.71    141.08 o
   5  11   5     1993.36     1981.88     24.90 o
   6  11   5     1054.90     1083.81     14.48 o
   7  11   5      162.19      171.94      5.39 o
   8  11   5       57.62       72.22      4.42 o
   9  11   5      661.48      712.05     14.13 o
  10  11   5       21.66       19.88      4.38 o
  11  11   5      361.22      359.16     15.69 o
  12  11   5     1110.23     1110.84     23.88 o
  13  11   5     1015.71     1012.95     23.26 o
  -6  12   5     1182.43     1254.43     54.28 o
  -5  12   5      170.61      198.38     22.70 o
  -4  12   5       29.81       14.80      8.88 o
  -3  12   5      379.35      359.43     15.41 o
  -2  12   5      134.17      129.79     10.19 o
  -1  12   5        0.60        1.81      3.32 o
   0  12   5     2094.38     2079.76     37.54 o
   1  12   5     4381.12     4276.17     80.54 o
   2  12   5     3188.69     3030.64     60.87 o
   3  12   5      382.02      366.90      8.78 o
   4  12   5      478.95      441.56     11.97 o
   5  12   5       59.12       59.15      6.50 o
   6  12   5     1380.06     1368.83     19.61 o
   7  12   5       10.02       10.08      2.55 o
   8  12   5     2321.21     2295.71     29.13 o
   9  12   5     3257.11     3331.10     48.39 o
  10  12   5      524.73      533.39     14.99 o
  11  12   5      358.75      380.42     16.39 o
  12  12   5        2.36        3.42      7.32 o
  -5  13   5      308.51      347.41     27.63 o
  -4  13   5      143.30      168.77     20.73 o
  -3  13   5      263.88      296.28     14.70 o
  -2  13   5      401.98      377.27     44.41 o
  -1  13   5     1174.53     1222.02     57.74 o
   0  13   5      741.03      728.18     22.48 o
   1  13   5       49.87       55.27      9.87 o
   2  13   5     1213.01     1130.07     38.49 o
   3  13   5        7.76       22.73     14.80 o
   4  13   5      129.91      125.66      6.83 o
   5  13   5     1199.86     1199.53     25.68 o
   6  13   5     1842.31     1733.06     26.72 o
   7  13   5     2625.89     2617.78     37.09 o
   8  13   5     1017.85     1003.78     19.11 o
   9  13   5       12.18       11.58      4.01 o
  10  13   5      187.27      165.94      8.64 o
  11  13   5       74.50       61.64      6.65 o
  12  13   5       53.65       58.77      6.93 o
  -4  14   5     1005.14      964.26     46.39 o
  -3  14   5      444.77      470.78     30.60 o
  -2  14   5       39.84       26.11      6.87 o
  -1  14   5       47.04       45.77     11.35 o
   0  14   5      309.40      322.35     14.90 o
   1  14   5      106.41       80.87     18.26 o
   2  14   5     2958.78     2922.40     76.98 o
   3  14   5      946.98      890.24     34.54 o
   4  14   5     4279.05     4253.65     70.32 o
   5  14   5     1126.30     1106.68     25.29 o
   6  14   5      103.17      121.50     14.80 o
   7  14   5       10.93       15.48      4.34 o
   8  14   5       40.53       41.68      5.76 o
   9  14   5      375.22      375.13     12.67 o
  10  14   5     1566.20     1520.87     28.96 o
  11  14   5     2476.94     2562.15     74.02 o
  -3  15   5       21.95       19.74     10.86 o
  -2  15   5      111.84      112.92     11.37 o
  -1  15   5      615.43      627.35     22.48 o
   0  15   5     2752.65     2682.84     90.80 o
   1  15   5     1454.09     1441.61     78.96 o
   2  15   5      189.78      162.85     16.78 o
   3  15   5      193.34      169.76     17.77 o
   4  15   5      402.81      404.26     15.79 o
   5  15   5      147.90      138.40      8.88 o
   6  15   5        4.11       10.86      4.74 o
   7  15   5     1866.00     1824.27     38.69 o
   8  15   5     1057.86     1025.56     22.22 o
   9  15   5      214.68      209.87     10.23 o
  10  15   5     1141.84     1142.40     24.66 o
  11  15   5       12.44        3.02      6.42 o
  -1  16   5      131.91      120.83     11.80 o
   0  16   5       77.19       74.49      9.77 o
   1  16   5       10.18       -1.51      5.20 o
   2  16   5     1590.46     1655.14     54.28 o
   3  16   5      402.27      386.89     23.69 o
   4  16   5      606.57      590.20     29.61 o
   5  16   5      996.46      990.39     23.17 o
   6  16   5     1423.54     1433.49     32.18 o
   7  16   5       48.26       48.17     18.26 o
   8  16   5      198.55      181.78     10.51 o
   9  16   5      227.06      229.29     13.42 o
  10  16   5       85.06       89.84      8.31 o
   1  17   5      269.30      258.16     15.60 o
   2  17   5     1857.98     1935.44     63.66 o
   3  17   5     2492.53     2422.01     72.05 o
   4  17   5      171.24      193.44     19.74 o
   5  17   5        3.84        3.62      4.93 o
   6  17   5       19.85       27.63      5.83 o
   7  17   5        5.19        2.37      5.20 o
   8  17   5       43.91       34.10      7.30 o
   4  18   5      105.50      108.57     15.79 o
   5  18   5      316.27      328.66     23.69 o
   6  18   5     1547.88     1503.77     32.23 o
  -5 -14   6      438.10      454.78     15.11 o
  -4 -14   6       24.61       20.73      5.28 o
  -3 -14   6      194.37      188.51     10.30 o
  -2 -14   6      150.80      153.69      9.83 o
  -1 -14   6      158.32      159.98     12.78 o
   0 -14   6        1.01        3.01      4.34 o
   1 -14   6      564.32      626.16     17.74 o
  -6 -13   6      216.37      222.64     11.84 o
  -5 -13   6      236.01      251.79     11.31 o
  -4 -13   6       62.26       54.96      6.53 o
  -3 -13   6      274.18      264.37     11.31 o
  -2 -13   6      928.23      926.41     25.74 o
  -1 -13   6     1020.01      974.35     53.45 o
   0 -13   6     1233.65     1156.32     31.03 o
   1 -13   6       75.66       85.46      7.69 o
   2 -13   6       11.59       17.78      5.06 o
   3 -13   6      109.74      105.52      7.98 o
  -8 -12   6      312.76      346.80     17.09 o
  -7 -12   6      160.74      172.53      8.80 o
  -6 -12   6     1108.16     1138.96     39.97 o
  -5 -12   6     1300.98     1330.28     31.20 o
  -4 -12   6     2440.44     2387.69     40.00 o
  -3 -12   6     1914.29     1893.45     33.77 o
  -2 -12   6      859.60      838.80     20.50 o
  -1 -12   6       12.95       19.74      6.28 o
   0 -12   6      329.36      338.33     12.10 o
   1 -12   6       69.59       73.17     10.96 o
   2 -12   6      236.15      238.39     10.38 o
   3 -12   6     1686.93     1672.03     30.91 o
   4 -12   6      523.25      565.31     15.80 o
  -8 -11   6     1973.73     2043.70     37.41 o
  -7 -11   6     2346.22     2446.00     30.49 o
  -6 -11   6     1547.48     1602.55     24.96 o
  -5 -11   6        8.01       13.51      4.18 o
  -4 -11   6       79.14       72.38      8.06 o
  -3 -11   6       57.59       58.16      6.50 o
  -2 -11   6        9.80        0.95      3.42 o
  -1 -11   6      175.31      171.07     11.50 o
   0 -11   6     1358.67     1364.27     52.27 o
   1 -11   6     3702.46     3465.73    257.40 o
   2 -11   6      595.51      625.22     16.29 o
   3 -11   6        6.61       13.10      4.25 o
   4 -11   6        1.36        0.06      3.47 o
   5 -11   6      172.12      185.85     10.91 o
   6 -11   6       14.41       10.86      5.92 o
  -9 -10   6      290.58      274.01     12.72 o
  -8 -10   6        0.97        3.29      4.77 o
  -7 -10   6      145.51      137.87      5.57 o
  -6 -10   6       76.65       84.23      5.17 o
  -5 -10   6        1.24        4.38      2.99 o
  -4 -10   6       56.05       66.09      4.59 o
  -3 -10   6     1336.51     1373.35     18.77 o
  -2 -10   6     4635.10     4596.34     97.46 o
  -1 -10   6      599.25      657.05     21.71 o
   0 -10   6       31.30       32.07      4.73 o
   1 -10   6       35.68       43.28      5.30 o
   2 -10   6      202.06      202.64     11.50 o
   3 -10   6      986.64      994.75     21.25 o
   4 -10   6      316.00      346.85     11.55 o
   5 -10   6     1558.31     1551.81     28.23 o
   6 -10   6      760.23      755.03     27.63 o
   7 -10   6      697.10      756.01     26.65 o
  -9  -9   6      251.71      269.06     12.15 o
  -8  -9   6       82.66      102.95      8.15 o
  -7  -9   6      363.33      382.52     11.19 o
  -6  -9   6     2301.00     2270.96     27.89 o
  -5  -9   6     1324.82     1373.90     20.07 o
  -4  -9   6      681.58      706.38     13.07 o
  -3  -9   6      312.96      332.23      8.02 o
  -2  -9   6      276.58      280.90      7.15 o
  -1  -9   6     1154.13     1111.50     14.43 o
   0  -9   6      369.89      362.48     10.39 o
   1  -9   6     1582.20     1551.22     25.30 o
   2  -9   6     1287.65     1266.27     23.74 o
   3  -9   6     4060.10     4114.39     58.68 o
   4  -9   6     1337.20     1330.53     32.31 o
   5  -9   6        2.15        4.11      3.32 o
   6  -9   6       47.46       38.49      7.90 o
   7  -9   6      287.27      332.61     16.78 o
   8  -9   6      137.90      137.19     10.86 o
 -10  -8   6     1069.89     1160.42     26.20 o
  -9  -8   6     1092.50     1044.23     38.99 o
  -8  -8   6     2158.47     2126.31     37.03 o
  -7  -8   6     2219.30     2140.21     30.79 o
  -6  -8   6      289.99      281.29      6.97 o
  -5  -8   6       77.40       82.29      4.45 o
  -4  -8   6       15.20       21.58      4.33 o
  -3  -8   6       37.11       35.48      3.33 o
  -2  -8   6      308.37      303.70      7.50 o
  -1  -8   6     4957.54     4939.40     44.84 o
   0  -8   6     3374.40     3414.02     38.90 o
   1  -8   6     3792.74     3791.82     39.07 o
   2  -8   6      775.11      750.05     11.63 o
   3  -8   6      506.29      532.10     12.59 o
   4  -8   6     1038.02     1017.04     16.57 o
   5  -8   6       47.89       54.85      5.23 o
   6  -8   6      142.01      141.71     11.84 o
   7  -8   6      400.36      406.63     18.75 o
   8  -8   6     1147.29     1259.36     37.50 o
 -10  -7   6     1814.54     1773.40     33.79 o
  -9  -7   6       89.18       93.61      9.27 o
  -8  -7   6       76.54       87.97      9.07 o
  -7  -7   6        4.48       -0.12      3.47 o
  -6  -7   6       98.07       89.26      5.76 o
  -5  -7   6      166.09      156.40      7.57 o
  -4  -7   6     8093.24     7866.20     80.62 o
  -3  -7   6     2687.67     2663.34     28.84 o
  -2  -7   6       98.51       97.39      4.50 o
  -1  -7   6      116.24      124.15      5.57 o
   0  -7   6      132.90      132.26      6.91 o
   1  -7   6     1951.42     2023.41     21.31 o
   2  -7   6       21.16       25.44      2.45 o
   3  -7   6     2380.93     2405.70     30.09 o
   4  -7   6     4389.86     4321.77     48.12 o
   5  -7   6     3477.45     3425.46     40.36 o
   6  -7   6      516.72      530.79     11.15 o
   7  -7   6      264.51      240.58     10.91 o
   8  -7   6       16.94       28.62      5.92 o
   9  -7   6      656.72      658.30     22.70 o
 -10  -6   6       56.15       53.07      6.63 o
  -9  -6   6      265.54      263.34     13.30 o
  -8  -6   6      354.97      376.60     12.51 o
  -7  -6   6     2009.88     2027.11     32.41 o
  -6  -6   6     1949.02     2073.73     32.80 o
  -5  -6   6      699.77      679.36     12.21 o
  -4  -6   6     2902.80     2892.23     32.96 o
  -3  -6   6     1332.36     1309.28     16.28 o
  -2  -6   6        1.83        4.34      2.06 o
  -1  -6   6      216.38      240.98      5.84 o
   0  -6   6      528.93      632.50      9.27 o
   1  -6   6     6378.10     6156.57     91.30 o
   2  -6   6     6298.09     6074.88     53.44 o
   3  -6   6     3048.09     3082.72     29.53 o
   4  -6   6     1342.30     1356.72     18.84 o
   5  -6   6     1230.74     1209.15     17.51 o
   6  -6   6        2.65        4.43      2.11 o
   7  -6   6       48.44       47.32      4.59 o
   8  -6   6      441.35      433.64     14.93 o
   9  -6   6      636.36      628.21     25.66 o
  10  -6   6     1516.31     1539.66     40.47 o
 -10  -5   6      989.12      969.89     22.32 o
  -9  -5   6     3456.42     3519.83     53.15 o
  -8  -5   6     1541.94     1596.28     28.84 o
  -7  -5   6       26.26       15.75      4.34 o
  -6  -5   6      584.18      538.78     11.40 o
  -5  -5   6      180.99      173.68      6.62 o
  -4  -5   6      106.58       98.64      6.22 o
  -3  -5   6     2837.57     2738.77     28.24 o
  -2  -5   6     2293.88     2351.80     24.94 o
  -1  -5   6     3381.41     3481.63     34.70 o
   0  -5   6     2463.01     2311.92     22.70 o
   1  -5   6       35.84       60.59      3.20 o
   2  -5   6     2456.33     2439.47     23.74 o
   3  -5   6     2364.43     2369.73     23.45 o
   4  -5   6     1972.82     1996.70     20.65 o
   5  -5   6        8.44       12.42      2.44 o
   6  -5   6     2698.90     2676.26     28.96 o
   7  -5   6     5080.41     5039.31     56.02 o
   8  -5   6     1491.10     1478.87     38.71 o
   9  -5   6       29.37       23.11      4.93 o
  10  -5   6       10.04        6.91      4.93 o
 -11  -4   6      977.45      951.46     29.29 o
 -10  -4   6       51.51       45.76     12.83 o
  -9  -4   6       37.54       37.01      7.30 o
  -8  -4   6       68.15       83.86      9.07 o
  -7  -4   6       41.17       21.71      4.34 o
  -6  -4   6     1085.24     1043.41     16.88 o
  -5  -4   6     4557.93     4453.02     47.62 o
  -4  -4   6     5038.15     4976.26     58.70 o
  -3  -4   6     5352.11     5187.85     71.13 o
  -2  -4   6     1065.52     1021.03     11.80 o
  -1  -4   6      126.73      105.91      4.00 o
   0  -4   6     1633.18     1610.75     17.45 o
   1  -4   6      971.50     1011.33     14.31 o
   2  -4   6      499.06      557.75     10.45 o
   3  -4   6     7269.64     7276.82     67.61 o
   4  -4   6     4079.42     3849.62     35.15 o
   5  -4   6      984.74     1010.39     13.39 o
   6  -4   6      502.65      480.33      8.59 o
   7  -4   6       44.37       48.16      3.84 o
   8  -4   6      324.18      307.88     10.54 o
   9  -4   6       13.56       14.56      4.44 o
  10  -4   6      135.69      136.92      8.21 o
  11  -4   6     1228.58     1242.59     33.56 o
 -11  -3   6       52.91       54.77     12.34 o
 -10  -3   6       36.51       58.30      8.37 o
  -9  -3   6     1136.96     1107.54     47.87 o
  -8  -3   6     5802.38     5615.64     94.55 o
  -7  -3   6     1859.52     1916.85     39.76 o
  -6  -3   6     1620.54     1565.93     25.64 o
  -5  -3   6        0.78        2.19      1.91 o
  -4  -3   6       38.88       66.92      9.35 o
  -3  -3   6      116.91      141.21      5.87 o
  -2  -3   6       12.02       18.78      3.01 o
  -1  -3   6     7915.36     8021.18     86.58 o
   0  -3   6     8955.20     9060.70     78.54 o
   1  -3   6     9417.99     9383.76     76.63 o
   2  -3   6     9079.91     9198.59     88.01 o
   3  -3   6      278.16      295.35      5.48 o
   4  -3   6      704.03      670.81      8.81 o
   5  -3   6      802.82      832.99     10.50 o
   6  -3   6        1.25        4.06      2.17 o
   7  -3   6      693.34      696.65     12.11 o
   8  -3   6     1450.27     1434.37     25.02 o
   9  -3   6     4250.89     4237.76     71.87 o
  10  -3   6     1787.30     1774.61     36.11 o
  11  -3   6      344.04      343.07     12.23 o
 -11  -2   6     1103.76     1142.92     32.78 o
 -10  -2   6     2103.11     2040.34     45.35 o
  -9  -2   6     1027.89     1050.49     28.59 o
  -8  -2   6       44.77       50.03      7.30 o
  -7  -2   6      304.37      267.96     12.56 o
  -6  -2   6      867.74      904.70     21.79 o
  -5  -2   6       36.00       39.56      3.50 o
  -4  -2   6      280.71      299.89      6.95 o
  -3  -2   6     5862.30     5682.33     61.66 o
  -2  -2   6     9016.31     8917.90    126.25 o
  -1  -2   6     8714.14     8703.23    128.39 o
   0  -2   6     2257.68     2428.49     23.07 o
   1  -2   6     4791.40     5217.66     64.37 o
   2  -2   6       64.14      158.87      3.53 o
   3  -2   6     1171.08     1250.88     13.75 o
   4  -2   6      128.12      138.97      3.94 o
   5  -2   6     5299.77     5309.89     48.69 o
   6  -2   6     1302.41     1286.27     14.43 o
   7  -2   6      646.54      615.63     12.19 o
   8  -2   6      187.13      182.60     10.94 o
   9  -2   6      368.89      381.91     11.31 o
  10  -2   6      177.65      174.49      9.25 o
  11  -2   6        2.79       -3.28      3.28 o
  12  -2   6      194.96      191.84     20.23 o
 -11  -1   6        0.27        9.82      6.60 o
 -10  -1   6      801.45      778.45     25.12 o
  -9  -1   6       34.38       40.49     11.84 o
  -8  -1   6       47.95       43.25      6.87 o
  -7  -1   6     2244.17     2260.36     44.65 o
  -6  -1   6     3389.95     3249.49     60.70 o
  -5  -1   6     6124.40     5948.15     75.49 o
  -4  -1   6      738.73      725.52     12.43 o
  -3  -1   6       47.03       65.92      4.27 o
  -2  -1   6      948.93      944.34     21.71 o
  -1  -1   6     4772.85     4950.04     61.53 o
   0  -1   6      591.24      676.06     49.55 o
   1  -1   6     1197.81     1173.13     12.46 o
   2  -1   6     7354.10     7162.85     68.38 o
   3  -1   6    24784.88    24802.90    253.11 o
   4  -1   6     7969.20     7978.44     76.39 o
   5  -1   6      589.78      620.10      9.42 o
   6  -1   6       52.37       63.75      3.25 o
   7  -1   6      183.86      202.02      7.06 o
   8  -1   6      713.94      713.84     15.14 o
   9  -1   6      220.28      203.19      8.26 o
  10  -1   6     2442.68     2369.06     44.91 o
  11  -1   6      727.50      703.33     19.44 o
  12  -1   6     1159.47     1182.33     36.52 o
 -10   0   6      229.82      179.58     13.60 o
  -9   0   6     2364.26     2365.30     67.61 o
  -8   0   6     2186.07     2208.06     45.35 o
  -7   0   6     1985.08     1868.93     54.28 o
  -6   0   6      399.68      436.99     14.99 o
  -5   0   6      398.15      426.97     10.01 o
  -4   0   6     1655.70     1611.20     22.08 o
  -3   0   6       75.14       74.83      5.93 o
  -2   0   6     2460.25     2527.19     31.08 o
  -1   0   6    13319.96    13214.50    134.45 o
   0   0   6    15342.39    15253.14    154.56 o
   1   0   6    19329.79    20306.14    164.37 o
   2   0   6     1960.42     1997.95     19.13 o
   3   0   6      485.00      475.51      7.23 o
   4   0   6       26.10       24.09      3.32 o
   5   0   6      422.26      459.07      7.65 o
   6   0   6      597.13      640.90      9.67 o
   7   0   6     3226.28     3157.64     64.53 o
   8   0   6     4868.60     4733.13     64.19 o
   9   0   6     1137.18     1194.95     22.00 o
  10   0   6      787.05      738.40     16.63 o
  11   0   6        3.65        3.04      4.02 o
  12   0   6      309.12      319.74     12.77 o
 -10   1   6      468.53      472.11     19.18 o
  -9   1   6       27.66       30.21      6.60 o
  -8   1   6       58.41       59.74      7.58 o
  -7   1   6        4.38        9.38      5.43 o
  -6   1   6      174.73      198.73     10.10 o
  -5   1   6     1474.03     1423.34     17.40 o
  -4   1   6     8700.32     8758.63     78.69 o
  -3   1   6     7163.02     7401.73     66.59 o
  -2   1   6     2005.38     1953.40     19.91 o
  -1   1   6      354.17      341.65      4.69 o
   0   1   6     1486.20     1425.90     17.50 o
   1   1   6    17767.26    17955.37    162.23 o
   2   1   6    11038.73    11888.45     93.04 o
   3   1   6     2401.03     2258.39     21.42 o
   4   1   6     6919.33     6668.71     63.07 o
   5   1   6     5321.47     5114.71     45.53 o
   6   1   6     8198.43     8095.85     77.77 o
   7   1   6      232.35      217.12      5.22 o
   8   1   6       16.44       13.52      5.19 o
   9   1   6      133.38      133.49      6.79 o
  10   1   6      159.14      150.25      6.91 o
  11   1   6       57.66       52.15      6.39 o
  12   1   6     1222.07     1231.71     30.10 o
  13   1   6     1175.68     1179.42     27.19 o
 -10   2   6      313.82      319.34     18.26 o
  -9   2   6      271.24      288.86     14.66 o
  -8   2   6      584.40      574.72     19.18 o
  -7   2   6     4073.63     4034.39     72.27 o
  -6   2   6     3691.27     3682.02     53.40 o
  -5   2   6     1709.92     1727.78     18.13 o
  -4   2   6     1036.74     1019.88     11.08 o
  -3   2   6     1157.26     1127.65     13.20 o
  -2   2   6     2360.70     2362.20     23.46 o
  -1   2   6     1555.71     1598.52     16.64 o
   0   2   6        6.30        9.42      2.28 o
   1   2   6     8375.73     8277.03     80.86 o
   2   2   6    19125.80    19301.71    205.12 o
   3   2   6     1184.71     1086.16     14.30 o
   4   2   6     1611.54     1723.48     18.76 o
   5   2   6        5.96        8.05      1.54 o
   6   2   6     1232.63     1209.14     15.17 o
   7   2   6        0.24        0.52      1.22 o
   8   2   6      925.13      903.46     28.06 o
   9   2   6     1192.00     1190.69     18.98 o
  10   2   6     2734.86     2840.25     37.35 o
  11   2   6     3447.78     3439.04     44.48 o
  12   2   6      371.14      359.51     13.99 o
  13   2   6      348.31      343.00     18.75 o
 -10   3   6     1299.13     1361.73     47.37 o
  -9   3   6      784.78      792.43     43.43 o
  -8   3   6     1415.69     1389.02     27.79 o
  -7   3   6      112.02      117.86      7.94 o
  -6   3   6      670.72      668.74     15.74 o
  -5   3   6      323.34      332.59      7.74 o
  -4   3   6        0.13        7.84      2.18 o
  -3   3   6     2913.87     3075.10     28.57 o
  -2   3   6     7151.29     6850.15     64.28 o
  -1   3   6    26130.15    27016.19    241.83 o
   0   3   6    28859.89    30841.43    274.76 o
   1   3   6     1359.78     1367.87     15.67 o
   2   3   6     3314.13     3240.07     34.88 o
   3   3   6     3204.36     3315.34     30.91 o
   4   3   6      137.19      128.97      3.55 o
   5   3   6     1207.20     1301.20     14.22 o
   6   3   6     2599.75     2401.26     22.32 o
   7   3   6    10610.96    10874.65     95.82 o
   8   3   6     2515.27     2372.81     37.26 o
   9   3   6     1061.11     1070.84     28.62 o
  10   3   6      143.00      125.28      6.94 o
  11   3   6      105.65      114.11      7.26 o
  12   3   6        1.42        5.68      4.02 o
  13   3   6       95.58       93.71      8.21 o
 -10   4   6      163.88      159.89     18.75 o
  -9   4   6      242.73      243.29     11.52 o
  -8   4   6      151.18      163.33      9.94 o
  -7   4   6       34.79       36.38      5.18 o
  -6   4   6      409.00      394.91     17.71 o
  -5   4   6     4728.40     4765.15     65.30 o
  -4   4   6     1822.80     1791.83     16.70 o
  -3   4   6     2929.31     2963.58     30.66 o
  -2   4   6      618.58      604.99      8.74 o
  -1   4   6      328.68      353.72      9.18 o
   0   4   6      106.94       93.62      2.80 o
   1   4   6      613.92      674.90      8.43 o
   2   4   6      740.13      671.35      8.10 o
   3   4   6    10460.86    10363.74     80.39 o
   4   4   6    10065.10    10133.15     85.15 o
   5   4   6      828.45      677.69     11.68 o
   6   4   6      205.41      183.39      4.24 o
   7   4   6       62.23       75.71      3.25 o
   8   4   6     2379.65     2505.97     24.96 o
   9   4   6     1177.03     1174.10     27.22 o
  10   4   6      637.66      658.93     15.48 o
  11   4   6     1710.83     1721.73     29.95 o
  12   4   6     3259.18     3247.60     60.22 o
  13   4   6     2018.60     2046.24     48.36 o
  -9   5   6      698.37      740.22     38.49 o
  -8   5   6     2768.56     2882.08     58.31 o
  -7   5   6     2916.52     2917.23     46.12 o
  -6   5   6     1471.68     1443.62     26.49 o
  -5   5   6     1833.94     1797.49     29.86 o
  -4   5   6     2163.81     2098.34     22.09 o
  -3   5   6     1223.46     1364.37     15.12 o
  -2   5   6      952.23      982.59     13.33 o
  -1   5   6        5.71       13.15      2.60 o
   0   5   6    11600.09    11663.14     87.33 o
   1   5   6    11605.10    11262.87    104.68 o
   2   5   6     7904.51     8107.04    113.12 o
   3   5   6     1464.63     1363.67     14.31 o
   4   5   6      316.29      272.33      4.62 o
   5   5   6      123.58       72.10      2.66 o
   6   5   6      161.69      202.78      5.96 o
   7   5   6      996.15     1047.63     14.19 o
   8   5   6     2357.00     2410.13     27.01 o
   9   5   6     3175.48     3266.75     47.29 o
  10   5   6     3234.33     3113.49     46.31 o
  11   5   6      170.90      181.22      8.51 o
  12   5   6        2.94       -0.92      3.42 o
  13   5   6      166.54      172.43     10.59 o
  -9   6   6     1259.73     1246.53     53.30 o
  -8   6   6        8.99        3.95      7.90 o
  -7   6   6      273.28      269.44     20.73 o
  -6   6   6      748.00      762.58     21.78 o
  -5   6   6       92.63       93.72      6.63 o
  -4   6   6      375.96      387.53      8.16 o
  -3   6   6     2475.16     2501.34     25.39 o
  -2   6   6     4859.60     4887.44     45.29 o
  -1   6   6     9842.17     9993.32     81.07 o
   0   6   6     1481.16     1473.89     13.05 o
   1   6   6      380.67      370.52      5.86 o
   2   6   6      910.06      979.21     15.99 o
   3   6   6     4121.46     4479.17     44.80 o
   4   6   6      452.75      562.30      6.95 o
   5   6   6     9736.47     9834.01     87.61 o
   6   6   6     7920.64     8005.67     79.65 o
   7   6   6     3311.69     3170.99     34.96 o
   8   6   6      807.82      881.13     14.11 o
   9   6   6      605.94      604.95     14.40 o
  10   6   6      654.76      705.20     20.58 o
  11   6   6      255.87      270.25     10.15 o
  12   6   6       25.63       28.79      4.91 o
  13   6   6      795.42      818.82     23.45 o
  -8   7   6       11.49       -0.99      7.90 o
  -7   7   6      366.66      378.01     25.66 o
  -6   7   6     2260.32     2175.27     70.07 o
  -5   7   6     7156.35     6955.12    173.71 o
  -4   7   6     4218.83     4277.11     52.78 o
  -3   7   6      121.95      130.62      4.74 o
  -2   7   6      131.32      131.46      4.06 o
  -1   7   6      809.88      807.38     11.37 o
   0   7   6     9090.97     9328.13     83.49 o
   1   7   6     1042.73      975.53     14.10 o
   2   7   6     5478.91     5427.71     56.69 o
   3   7   6     5941.17     5701.62     56.83 o
   4   7   6       91.24       53.55      2.26 o
   5   7   6     1786.37     1804.04     17.74 o
   6   7   6        4.93        4.80      1.47 o
   7   7   6      492.65      543.74      9.34 o
   8   7   6       10.51        5.43      1.89 o
   9   7   6     1428.36     1441.28     30.68 o
  10   7   6     1432.92     1388.66     87.93 o
  11   7   6     3352.35     3316.29     50.12 o
  12   7   6      517.60      558.08     15.48 o
  13   7   6     1150.82     1131.14     24.17 o
  -8   8   6      922.67      942.55     44.41 o
  -7   8   6     1096.76     1142.90     48.36 o
  -6   8   6       69.13       68.10     12.83 o
  -5   8   6      213.64      218.12     18.75 o
  -4   8   6        0.98       -2.91      3.97 o
  -3   8   6      116.63      110.36      6.68 o
  -2   8   6      343.83      374.28     12.61 o
  -1   8   6     4018.39     4037.35     43.20 o
   0   8   6     7074.79     7027.26     63.97 o
   1   8   6     2666.96     2607.88     27.94 o
   2   8   6     2897.63     2783.94     42.17 o
   3   8   6        0.37        7.16      3.63 o
   4   8   6     1009.68     1024.31     13.07 o
   5   8   6        0.47        4.79      2.41 o
   6   8   6     1595.77     1664.05     18.72 o
   7   8   6     6952.22     6975.15     64.79 o
   8   8   6     3760.30     3832.72     38.22 o
   9   8   6     4541.37     4375.38     51.58 o
  10   8   6      857.35      877.58     32.57 o
  11   8   6        3.86        7.75      4.31 o
  12   8   6     1699.09     1739.80     31.66 o
  13   8   6       20.79       19.87      5.02 o
  -7   9   6      817.36      845.83     41.45 o
  -6   9   6      291.92      316.81     23.69 o
  -5   9   6      312.65      311.88     22.70 o
  -4   9   6     2486.16     2476.15     56.32 o
  -3   9   6     5537.50     5504.50     80.12 o
  -2   9   6     6632.86     6653.85     94.11 o
  -1   9   6      605.45      632.15     15.22 o
   0   9   6      280.68      302.33     10.13 o
   1   9   6       69.50       48.26      4.01 o
   2   9   6      179.80      173.45      4.83 o
   3   9   6     1506.59     1446.15     33.79 o
   4   9   6     1928.41     1923.45     20.15 o
   5   9   6     1727.95     1740.88     19.22 o
   6   9   6     3731.61     3656.43     36.07 o
   7   9   6       24.77       33.81      3.27 o
   8   9   6       20.88       25.82      2.95 o
   9   9   6        3.48        0.86      2.42 o
  10   9   6       96.32       98.16      7.16 o
  11   9   6        4.98        5.14      4.14 o
  12   9   6     1745.50     1775.71     39.01 o
  13   9   6     2883.34     2903.27     47.21 o
  -7  10   6     1310.85     1289.96     54.28 o
  -6  10   6     1197.27     1165.60     49.35 o
  -5  10   6      886.84      851.75     39.48 o
  -4  10   6       41.60       51.32     11.84 o
  -3  10   6       14.52       20.06      4.28 o
  -2  10   6     1377.75     1373.47     26.64 o
  -1  10   6      228.35      238.72      9.55 o
   0  10   6        1.80        6.39      3.11 o
   1  10   6     5070.77     5128.60    111.03 o
   2  10   6     7035.08     6797.63     91.80 o
   3  10   6     3471.87     3345.11     49.25 o
   4  10   6      267.44      248.59      5.75 o
   5  10   6      816.91      803.76     12.19 o
   6  10   6     1045.93     1092.92     16.11 o
   7  10   6      253.97      243.22      6.11 o
   8  10   6      210.73      202.15      5.87 o
   9  10   6     1703.38     1570.54     76.99 o
  10  10   6     2505.76     2547.80     40.26 o
  11  10   6     2398.20     2506.90     50.23 o
  12  10   6      257.30      247.49     10.71 o
  13  10   6       57.39       49.07      7.90 o
  -6  11   6       28.17       41.45     11.84 o
  -5  11   6      159.17      149.03     18.75 o
  -4  11   6      112.81      129.29     17.77 o
  -3  11   6      452.23      451.38     14.20 o
  -2  11   6     3159.23     3187.84     51.90 o
  -1  11   6     1581.40     1577.62     30.21 o
   0  11   6     2519.54     2450.31     41.45 o
   1  11   6      762.02      770.08     22.25 o
   2  11   6       63.36       60.71      7.30 o
   3  11   6      244.02      241.75      8.99 o
   4  11   6       49.27       42.50      3.58 o
   5  11   6     2982.45     2967.73     40.32 o
   6  11   6      956.52     1021.29     13.76 o
   7  11   6     2902.71     3029.89     32.00 o
   8  11   6     2564.88     2541.71     28.01 o
   9  11   6     1093.41     1061.91     19.37 o
  10  11   6      258.06      246.34      9.91 o
  11  11   6      109.17      110.18      7.94 o
  12  11   6       21.87       29.15      5.55 o
  13  11   6     1148.19     1226.64     26.12 o
  -5  12   6      938.35     1043.22     47.37 o
  -4  12   6     2229.95     2182.17     74.02 o
  -3  12   6      436.55      453.60     18.75 o
  -2  12   6      731.66      722.39     21.58 o
  -1  12   6      311.43      324.62     12.30 o
   0  12   6     1283.89     1248.73     26.19 o
   1  12   6        9.32       13.03      8.88 o
   2  12   6     1329.42     1276.09     32.44 o
   3  12   6     4740.98     4518.57     84.34 o
   4  12   6     5614.29     5564.65     76.50 o
   5  12   6     2590.16     2515.79     34.02 o
   6  12   6      626.90      608.46     12.96 o
   7  12   6       54.83       58.14      3.81 o
   8  12   6       12.01       15.83      2.80 o
   9  12   6      230.89      226.07      8.11 o
  10  12   6        4.88        6.42      4.19 o
  11  12   6     2055.68     2148.90     36.81 o
  12  12   6     2094.03     2166.61     37.95 o
  -4  13   6       37.37       34.54     11.84 o
  -3  13   6       15.44        2.96      8.88 o
  -2  13   6       77.63       87.26      8.99 o
  -1  13   6      102.66       97.51      9.47 o
   0  13   6     1615.53     1582.16     40.96 o
   1  13   6     2981.12     2973.72     76.98 o
   2  13   6     1646.87     1589.01     48.36 o
   3  13   6      108.80      102.72      9.68 o
   4  13   6        8.83       13.70      2.53 o
   5  13   6      435.04      447.04     12.11 o
   6  13   6       16.50       21.62      3.70 o
   7  13   6      327.92      305.10      8.46 o
   8  13   6     1665.91     1629.89     30.34 o
   9  13   6     3168.91     3171.86     48.17 o
  10  13   6      740.12      755.77     15.62 o
  11  13   6       12.39       17.05      4.82 o
  12  13   6      261.85      257.42     15.31 o
  -4  14   6      189.06      191.47     23.69 o
  -3  14   6      859.72      867.54     42.44 o
  -2  14   6     1966.52     1993.91     44.79 o
  -1  14   6     1430.26     1381.19     34.12 o
   0  14   6       80.27       71.65      9.25 o
   1  14   6      786.46      787.10     24.16 o
   2  14   6      897.26      896.16     34.54 o
   3  14   6      141.18      129.29     13.82 o
   4  14   6       36.52       32.57      8.88 o
   5  14   6     2045.78     2000.75     37.65 o
   6  14   6     3713.55     3559.21     67.11 o
   7  14   6     2070.56     2080.71     61.69 o
   8  14   6      182.28      194.76      9.26 o
   9  14   6        6.50        8.25      4.34 o
  10  14   6      672.29      680.54     17.65 o
  11  14   6      305.93      320.26     32.08 o
  -2  15   6        4.53        4.35      5.90 o
  -1  15   6       27.98       20.13      6.87 o
   0  15   6       81.12       72.47      8.99 o
   1  15   6     1676.31     1693.24     40.19 o
   2  15   6     1281.94     1266.27     43.43 o
   3  15   6     1460.12     1505.12     49.35 o
   4  15   6     1127.49     1107.37     40.47 o
   5  15   6       70.86       71.67      5.97 o
   6  15   6      120.27      147.11      8.95 o
   7  15   6      255.11      258.26     12.50 o
   8  15   6        0.79        3.79      3.91 o
   9  15   6     1210.02     1231.04     35.99 o
  10  15   6     2340.44     2454.65     41.18 o
  11  15   6     3457.58     3427.39     67.32 o
  -1  16   6     1984.42     1926.76     57.24 o
   0  16   6     2246.05     2258.45     50.16 o
   1  16   6      404.15      392.27     18.10 o
   2  16   6      284.40      295.10     21.71 o
   3  16   6      102.31       91.79     13.82 o
   4  16   6      266.19      253.65     18.75 o
   5  16   6        1.38       -0.99      5.92 o
   6  16   6      570.82      593.45     16.79 o
   7  16   6     1361.56     1297.97     30.21 o
   8  16   6     1767.38     1764.35     38.31 o
   9  16   6     1570.33     1632.75     30.76 o
  10  16   6      473.85      478.69     16.29 o
   1  17   6       11.06        2.96      5.90 o
   2  17   6      110.28       98.14     13.82 o
   3  17   6      167.63      151.01     17.77 o
   4  17   6     1901.80     1878.19     60.20 o
   5  17   6     1609.30     1580.13     53.30 o
   6  17   6      505.25      500.26     14.94 o
   7  17   6       40.28       43.26      6.39 o
   8  17   6      520.04      582.45     22.70 o
   9  17   6      689.89      713.14     24.67 o
   4  18   6      276.19      221.08     21.71 o
   5  18   6      100.77      106.59     15.79 o
   6  18   6        5.73        0.99      8.88 o
  -5 -13   7      980.71      991.07     26.27 o
  -4 -13   7       21.32       20.85      5.11 o
  -3 -13   7      470.03      492.57     15.63 o
  -2 -13   7       87.90       79.65      7.54 o
  -1 -13   7        3.86        5.43      4.49 o
   0 -13   7      199.57      201.72     13.49 o
   1 -13   7     1170.66     1198.41     25.80 o
   2 -13   7     1485.75     1553.98     30.69 o
  -7 -12   7      430.68      468.66     12.63 o
  -6 -12   7       28.77       21.68      4.93 o
  -5 -12   7      189.72      226.46     11.84 o
  -4 -12   7       84.33       84.14     16.78 o
  -3 -12   7      219.58      254.14     11.28 o
  -2 -12   7      817.28      783.54     19.25 o
  -1 -12   7      666.89      711.54     18.38 o
   0 -12   7      417.33      437.22     17.79 o
   1 -12   7       41.71       32.36     10.42 o
   2 -12   7       66.99       66.48      9.85 o
   3 -12   7      482.48      513.62     27.54 o
   4 -12   7      460.14      461.63     14.50 o
  -8 -11   7      879.39      937.47     28.26 o
  -7 -11   7       15.74       27.03      5.70 o
  -6 -11   7      972.75      961.25     16.27 o
  -5 -11   7     2496.20     2532.28     39.96 o
  -4 -11   7     1594.84     1622.16     35.11 o
  -3 -11   7     1178.16     1178.19     31.35 o
  -2 -11   7      223.17      235.01      9.99 o
  -1 -11   7      647.20      636.02     16.63 o
   0 -11   7       80.72      100.36      9.40 o
   1 -11   7       41.23       60.30      8.63 o
   2 -11   7     2377.56     2461.16     50.25 o
   3 -11   7     1320.05     1341.11     26.56 o
   4 -11   7      346.13      341.59     12.28 o
   5 -11   7      751.11      793.59     19.25 o
  -8 -10   7     1539.51     1585.03     49.56 o
  -7 -10   7     2062.87     2065.99     31.80 o
  -6 -10   7      909.05      863.10     15.15 o
  -5 -10   7      181.53      165.60      7.23 o
  -4 -10   7        1.09        2.04      2.87 o
  -3 -10   7       30.24       45.40     10.36 o
  -2 -10   7       96.19      105.71      8.81 o
  -1 -10   7      593.26      580.41     15.32 o
   0 -10   7      784.68      752.71     36.02 o
   1 -10   7     4125.33     4153.36     60.40 o
   2 -10   7       58.61       49.59      6.06 o
   3 -10   7      112.73      109.10      7.58 o
   4 -10   7      154.62      142.55      8.42 o
   5 -10   7      256.64      269.27     10.80 o
   6 -10   7        4.28        3.38      4.74 o
  -9  -9   7      696.61      731.03     29.85 o
  -8  -9   7        1.82        5.47      4.60 o
  -7  -9   7      502.90      487.63     12.89 o
  -6  -9   7      279.20      279.68      6.56 o
  -5  -9   7       13.72        9.59      3.53 o
  -4  -9   7     1267.75     1204.02     18.46 o
  -3  -9   7     4603.54     4513.57     54.70 o
  -2  -9   7     2569.39     2607.38     27.28 o
  -1  -9   7     3550.36     3518.16     36.10 o
   0  -9   7      307.27      272.93     12.69 o
   1  -9   7       69.69       63.37      5.87 o
   2  -9   7       82.13       84.99      8.40 o
   3  -9   7       67.87       74.21      6.70 o
   4  -9   7      688.37      682.04     16.51 o
   5  -9   7     2562.65     2552.54     40.80 o
   6  -9   7     1208.92     1235.96     29.91 o
   7  -9   7      875.53      886.29     31.58 o
  -9  -8   7       79.57       91.36     10.47 o
  -8  -8   7      344.09      365.01     16.39 o
  -7  -8   7     1016.13     1035.46     19.66 o
  -6  -8   7     1023.97     1092.61     24.08 o
  -5  -8   7     1341.71     1397.11     19.49 o
  -4  -8   7     1068.10     1076.45     19.38 o
  -3  -8   7       19.31       18.42      2.99 o
  -2  -8   7      380.19      404.92      8.67 o
  -1  -8   7     1101.44     1134.49     14.69 o
   0  -8   7      104.61      122.19      4.80 o
   1  -8   7     1501.66     1503.33     24.02 o
   2  -8   7     2823.55     2821.88     34.16 o
   3  -8   7     3338.30     3375.61     49.76 o
   4  -8   7     1018.69     1043.84     32.08 o
   5  -8   7       16.81       15.59      3.91 o
   6  -8   7      473.41      458.61     15.87 o
   7  -8   7       45.48       31.40      6.17 o
   8  -8   7        5.46        2.96      4.93 o
 -10  -7   7      441.53      399.13     14.75 o
  -9  -7   7     1928.31     1943.96     53.59 o
  -8  -7   7     1406.01     1409.36     45.89 o
  -7  -7   7      755.14      733.29     17.43 o
  -6  -7   7        8.15        3.90      3.00 o
  -5  -7   7     1387.28     1346.25     20.09 o
  -4  -7   7      342.67      341.26      7.88 o
  -3  -7   7      301.07      291.03      7.44 o
  -2  -7   7     1351.29     1347.97     17.51 o
  -1  -7   7     4356.96     4284.96     39.75 o
   0  -7   7     3103.25     3097.19     30.23 o
   1  -7   7     1929.43     1910.12     24.93 o
   2  -7   7        0.40        6.47      2.23 o
   3  -7   7      568.13      573.84     11.16 o
   4  -7   7       69.76       79.47      4.88 o
   5  -7   7      371.51      364.75     13.11 o
   6  -7   7      509.80      503.62     13.24 o
   7  -7   7     1465.21     1478.75     35.04 o
   8  -7   7     1455.24     1473.53     44.41 o
   9  -7   7     1433.54     1482.42     43.43 o
 -10  -6   7      816.74      831.86     37.26 o
  -9  -6   7        7.75        1.97      4.56 o
  -8  -6   7        2.78        1.67      4.15 o
  -7  -6   7        5.43        4.93      3.99 o
  -6  -6   7        5.52       18.37      7.30 o
  -5  -6   7     3515.35     3402.36     39.42 o
  -4  -6   7     2477.19     2481.19     34.38 o
  -3  -6   7     8515.32     8432.74     85.52 o
  -2  -6   7      234.19      239.95      6.13 o
  -1  -6   7        0.45        4.10      3.50 o
   0  -6   7      228.51      213.05      5.51 o
   1  -6   7     1362.57     1377.42     17.36 o
   2  -6   7       96.48       91.21      4.37 o
   3  -6   7     4973.64     5041.75     49.46 o
   4  -6   7     5717.12     5720.39     61.06 o
   5  -6   7     2282.30     2223.37     31.54 o
   6  -6   7      614.17      612.87     11.69 o
   7  -6   7      192.08      220.86      9.48 o
   8  -6   7      165.78      198.00     10.67 o
   9  -6   7      232.92      217.13     13.82 o
 -10  -5   7        9.99        3.42      5.06 o
  -9  -5   7      247.69      249.39     11.70 o
  -8  -5   7     1467.19     1327.82     26.16 o
  -7  -5   7     3475.47     3446.35     51.05 o
  -6  -5   7     3360.89     3325.27     41.65 o
  -5  -5   7     1909.29     1856.02     26.92 o
  -4  -5   7      640.15      632.96     14.92 o
  -3  -5   7      222.71      212.60      5.04 o
  -2  -5   7        1.54        5.54      2.04 o
  -1  -5   7      324.30      334.02      6.87 o
   0  -5   7      895.05      840.97     11.01 o
   1  -5   7     7932.43     8005.34     68.41 o
   2  -5   7     5258.35     5164.39     49.84 o
   3  -5   7     2263.23     2306.64     23.19 o
   4  -5   7      120.21      129.05      4.23 o
   5  -5   7       13.70       15.44      2.90 o
   6  -5   7     1695.73     1693.96     20.64 o
   7  -5   7      804.73      828.39     14.49 o
   8  -5   7      205.81      216.87      8.65 o
   9  -5   7      836.37      866.55     30.60 o
  10  -5   7     1202.67     1258.38     38.49 o
 -10  -4   7      814.80      835.55     20.79 o
  -9  -4   7     1200.80     1220.08     25.20 o
  -8  -4   7      842.38      861.62     26.75 o
  -7  -4   7      289.63      280.87     10.40 o
  -6  -4   7      176.47      169.52      6.78 o
  -5  -4   7      130.61      168.44      6.18 o
  -4  -4   7      428.73      443.13      9.27 o
  -3  -4   7     2593.13     2515.34     43.97 o
  -2  -4   7     6478.99     6412.12     62.12 o
  -1  -4   7     6288.33     6296.34     62.12 o
   0  -4   7      590.36      562.02      8.66 o
   1  -4   7      766.13      852.52     10.12 o
   2  -4   7     2987.82     2884.31     28.53 o
   3  -4   7     1004.32      928.12     11.41 o
   4  -4   7      641.52      690.53      9.56 o
   5  -4   7     3125.91     3120.32     32.51 o
   6  -4   7     2834.98     2918.14     34.22 o
   7  -4   7     4782.62     4848.30     54.19 o
   8  -4   7     2058.15     2031.13     33.22 o
   9  -4   7      105.69      105.22      7.30 o
  10  -4   7       30.21       36.71      6.42 o
  11  -4   7      124.65      122.38      9.87 o
 -10  -3   7        1.11       11.35      6.28 o
  -9  -3   7      397.86      429.19     18.10 o
  -8  -3   7      932.67      900.51     57.24 o
  -7  -3   7        3.14        1.92      3.32 o
  -6  -3   7     2352.91     2310.77     30.34 o
  -5  -3   7     4052.01     3964.18     46.45 o
  -4  -3   7     1540.48     1517.28     21.14 o
  -3  -3   7     4469.02     4347.36     56.94 o
  -2  -3   7      343.64      360.05     11.17 o
  -1  -3   7       91.03       85.90      3.75 o
   0  -3   7      258.37      263.49      4.78 o
   1  -3   7        1.55        4.29      1.27 o
   2  -3   7    11705.39    12214.17    106.15 o
   3  -3   7     6861.01     6820.58     67.05 o
   4  -3   7     4439.62     4334.68     40.81 o
   5  -3   7     8735.45     8921.75     75.79 o
   6  -3   7      561.50      582.20      9.59 o
   7  -3   7      325.39      343.36     12.77 o
   8  -3   7      452.06      432.20     16.96 o
   9  -3   7        4.95        9.65      3.58 o
  10  -3   7      622.13      618.02     18.25 o
  11  -3   7      984.03     1002.74     25.12 o
 -10  -2   7      231.07      192.40     13.60 o
  -9  -2   7     1855.33     1832.13     41.86 o
  -8  -2   7     2704.77     2694.42     53.36 o
  -7  -2   7     5091.32     5025.45     85.47 o
  -6  -2   7      861.90      824.60     22.30 o
  -5  -2   7        0.55        6.92      4.13 o
  -4  -2   7      393.09      414.27      8.88 o
  -3  -2   7      746.04      722.17     14.39 o
  -2  -2   7      143.48      160.81      6.27 o
  -1  -2   7     3872.87     3903.31     61.76 o
   0  -2   7    12719.08    12762.62    109.09 o
   1  -2   7     6535.30     6361.63     61.86 o
   2  -2   7        3.68       15.61      4.23 o
   3  -2   7      957.59     1045.26     28.44 o
   4  -2   7     2498.39     2660.84     26.38 o
   5  -2   7      590.82      606.55      9.83 o
   6  -2   7       86.95       99.28      5.49 o
   7  -2   7      475.97      464.12     10.35 o
   8  -2   7     1649.45     1574.79     26.96 o
   9  -2   7     3062.66     3000.83     45.19 o
  10  -2   7     1543.18     1521.84     27.44 o
  11  -2   7        5.68       12.55      4.93 o
  12  -2   7       58.82       73.60      7.90 o
 -10  -1   7     2516.39     2523.43     74.52 o
  -9  -1   7      431.99      397.03     35.04 o
  -8  -1   7      178.26      155.20     17.27 o
  -7  -1   7      170.63      188.05     11.17 o
  -6  -1   7        2.51        9.79      8.88 o
  -5  -1   7       66.20       69.61      5.23 o
  -4  -1   7     1252.50     1216.88     18.56 o
  -3  -1   7     5669.37     5681.33     61.89 o
  -2  -1   7     4715.01     4587.54     69.36 o
  -1  -1   7     5239.38     5327.02     66.83 o
   0  -1   7        6.30       23.06      2.68 o
   1  -1   7      900.01      864.43     14.74 o
   2  -1   7     1210.13     1270.66     15.25 o
   3  -1   7      858.39     1056.78     26.57 o
   4  -1   7      741.28      704.27     11.71 o
   5  -1   7     6152.02     6164.17     60.68 o
   6  -1   7     5312.78     5352.23     53.79 o
   7  -1   7     1742.24     1722.96     23.37 o
   8  -1   7       58.10       66.65      6.98 o
   9  -1   7      160.22      150.52      7.50 o
  10  -1   7      304.64      329.95     10.88 o
  11  -1   7       45.37       51.49      8.39 o
  12  -1   7      786.21      816.20     41.95 o
 -10   0   7      415.24      432.16     19.18 o
  -9   0   7      600.48      572.30     20.58 o
  -8   0   7      126.86      127.95     20.73 o
  -7   0   7     2567.44     2469.96     48.50 o
  -6   0   7     2846.29     2757.36     50.93 o
  -5   0   7     7449.68     7436.51     92.96 o
  -4   0   7      300.36      309.18      7.90 o
  -3   0   7      111.56      122.16      5.13 o
  -2   0   7      568.55      557.63     10.32 o
  -1   0   7     1607.58     1651.39     23.65 o
   0   0   7     2573.01     2898.65     37.61 o
   1   0   7    19283.35    19719.07    178.90 o
   2   0   7     8587.30     8670.31     64.66 o
   3   0   7     6289.56     6303.93     60.88 o
   4   0   7     4410.32     4269.78     42.97 o
   5   0   7     1047.01     1001.41     13.13 o
   6   0   7      599.30      580.39      9.51 o
   7   0   7      184.67      204.00      5.50 o
   8   0   7      150.45      146.07      8.37 o
   9   0   7      191.09      207.29      8.15 o
  10   0   7     2598.79     2608.03     40.79 o
  11   0   7     2708.08     2641.63     61.06 o
  12   0   7     1014.76     1008.33     27.14 o
 -10   1   7     1288.88     1331.64     63.17 o
  -9   1   7     2060.39     1979.85     43.95 o
  -8   1   7     1347.02     1351.11     38.99 o
  -7   1   7     2800.59     2659.60     80.44 o
  -6   1   7       60.84       58.08      8.39 o
  -5   1   7      784.87      797.34     13.85 o
  -4   1   7      259.21      225.48      5.88 o
  -3   1   7       21.50       32.62      2.35 o
  -2   1   7     1930.79     1937.36     20.32 o
  -1   1   7     7183.19     7297.74     60.22 o
   0   1   7    11761.06    11368.05    105.68 o
   1   1   7    18284.45    19796.26    179.17 o
   2   1   7     1560.51     1679.13     16.32 o
   3   1   7       11.23       23.81      1.82 o
   4   1   7      126.58      134.95      3.67 o
   5   1   7       34.30       37.55      3.26 o
   6   1   7     1084.64      935.73     11.73 o
   7   1   7     4564.23     4576.28     49.12 o
   8   1   7     2913.99     2920.48     37.13 o
   9   1   7     1123.35     1032.51     17.50 o
  10   1   7      196.25      184.43      7.22 o
  11   1   7        0.40       -0.87      3.06 o
  12   1   7      252.43      244.41     11.84 o
  13   1   7       10.92        6.98      7.40 o
 -10   2   7      373.83      438.72     19.18 o
  -9   2   7      427.04      405.22     17.45 o
  -8   2   7      127.88      121.79     10.47 o
  -7   2   7       92.37       95.76     14.80 o
  -6   2   7      565.59      571.83     14.79 o
  -5   2   7     3332.74     3230.89     39.49 o
  -4   2   7     9283.46     9118.70     75.36 o
  -3   2   7     6413.42     6422.68     58.85 o
  -2   2   7      492.21      418.02      6.75 o
  -1   2   7        0.25        2.78      1.31 o
   0   2   7     2847.97     2973.51     26.06 o
   1   2   7     2207.29     2319.07     22.73 o
   2   2   7      393.60      399.05      7.50 o
   3   2   7     2055.76     2073.44     17.73 o
   4   2   7     4954.62     4784.87     42.68 o
   5   2   7     7778.02     7680.17     72.76 o
   6   2   7     2633.08     2616.68     25.46 o
   7   2   7     1109.75     1126.60     13.21 o
   8   2   7       92.88      109.97      7.24 o
   9   2   7       14.19       10.39      3.32 o
  10   2   7      399.95      403.68     10.83 o
  11   2   7     1553.74     1512.62     27.66 o
  12   2   7     2559.23     2594.84     50.82 o
  13   2   7     1306.49     1335.79     31.74 o
  -9   3   7       69.33       53.31      8.37 o
  -8   3   7      620.99      659.29     21.63 o
  -7   3   7     3112.68     2989.35     46.96 o
  -6   3   7     1848.66     1832.23     45.46 o
  -5   3   7      227.23      239.99      8.91 o
  -4   3   7      149.37      165.58      4.06 o
  -3   3   7      461.36      425.86      7.62 o
  -2   3   7     1029.07     1012.14     12.33 o
  -1   3   7     3057.96     3410.25     32.71 o
   0   3   7    12475.56    12899.36    104.02 o
   1   3   7     6782.23     6638.85     59.80 o
   2   3   7     5997.71     5720.48     64.12 o
   3   3   7     4891.71     5057.55     42.31 o
   4   3   7      665.86      733.65     11.03 o
   5   3   7      768.99      853.55     10.40 o
   6   3   7       30.51       23.69      2.21 o
   7   3   7       14.94       29.84      2.16 o
   8   3   7     1602.40     1577.08     17.37 o
   9   3   7     2484.08     2433.63     37.40 o
  10   3   7     1640.45     1627.46     28.46 o
  11   3   7     1901.98     1848.02     31.84 o
  12   3   7        0.45       -1.79      3.58 o
  13   3   7      313.21      296.50     13.28 o
  -9   4   7     1652.16     1606.56     38.38 o
  -8   4   7      934.74      906.99     21.77 o
  -7   4   7       31.22       33.82      5.30 o
  -6   4   7      544.36      558.40     16.00 o
  -5   4   7       15.12       21.32      4.74 o
  -4   4   7      906.11      943.24     10.84 o
  -3   4   7     3471.41     3511.99     34.31 o
  -2   4   7    10158.46    10170.90    100.29 o
  -1   4   7    10145.37    10039.50     98.69 o
   0   4   7     3301.14     3278.15     31.29 o
   1   4   7      903.71     1076.06     17.10 o
   2   4   7     1523.05     1513.61     19.07 o
   3   4   7     1763.74     1867.98     23.52 o
   4   4   7       58.09       50.75      2.28 o
   5   4   7      868.15      883.53     12.70 o
   6   4   7     2794.84     2705.27     32.27 o
   7   4   7     4101.01     3948.30     36.72 o
   8   4   7     3714.28     3745.90     35.49 o
   9   4   7        5.74       13.46      4.50 o
  10   4   7      146.16      131.03     12.04 o
  11   4   7       96.05       99.25      7.26 o
  12   4   7       92.65       85.02      9.57 o
  13   4   7      419.55      436.62     16.36 o
  -9   5   7       22.47       26.65     10.86 o
  -8   5   7        5.16        5.65      4.34 o
  -7   5   7       21.71       20.80      4.86 o
  -6   5   7     3078.07     3017.87     84.61 o
  -5   5   7     3577.43     3510.79     51.27 o
  -4   5   7     2030.98     2040.86     21.78 o
  -3   5   7     5313.41     5445.73     56.66 o
  -2   5   7      456.98      494.84      9.83 o
  -1   5   7     1602.88     1475.62     18.12 o
   0   5   7        4.98       -0.42      1.32 o
   1   5   7       75.83       47.58      1.75 o
   2   5   7     3163.36     3043.45     45.77 o
   3   5   7    13949.42    14245.14    221.51 o
   4   5   7     5337.02     5051.16     42.71 o
   5   5   7     4052.49     4082.71     38.59 o
   6   5   7       62.06       71.86      4.84 o
   7   5   7        5.14        8.02      5.31 o
   8   5   7       17.42       18.28      3.61 o
   9   5   7      284.02      249.21      8.91 o
  10   5   7     2142.12     2081.19     42.93 o
  11   5   7     3196.85     3160.03     48.03 o
  12   5   7     1706.54     1718.58     31.09 o
  13   5   7      500.01      488.53     16.05 o
  -8   6   7     1793.29     1769.62     64.15 o
  -7   6   7     1147.01     1097.50     45.40 o
  -6   6   7       19.32       27.58      4.92 o
  -5   6   7      728.91      748.47     16.97 o
  -4   6   7        6.25        9.66      2.94 o
  -3   6   7     2257.34     2309.23     23.79 o
  -2   6   7      639.32      645.71      7.37 o
  -1   6   7     5021.86     5211.27     48.00 o
   0   6   7     8392.77     8424.07     63.96 o
   1   6   7     7794.42     7806.74    105.56 o
   2   6   7     3330.55     3353.14     62.80 o
   3   6   7       98.73       89.40      3.63 o
   4   6   7      222.02      239.00      4.08 o
   5   6   7      289.41      286.14      5.43 o
   6   6   7       65.25       55.22      2.98 o
   7   6   7     1254.51     1288.42     18.23 o
   8   6   7     5114.34     5236.48     59.37 o
   9   6   7     3169.92     3192.87     46.53 o
  10   6   7     1983.56     1927.12     32.09 o
  11   6   7      175.37      187.34      9.14 o
  12   6   7      687.82      637.48     18.17 o
  13   6   7      117.64      119.43      8.42 o
  -8   7   7       56.57       68.10     13.82 o
  -7   7   7       13.69       12.83      8.88 o
  -6   7   7       44.71       54.28     11.84 o
  -5   7   7      343.08      319.78     21.71 o
  -4   7   7     3904.20     4003.86     44.34 o
  -3   7   7     1347.75     1319.34     16.59 o
  -2   7   7     1816.07     1816.74     19.45 o
  -1   7   7     1784.13     1764.44     16.87 o
   0   7   7      364.06      425.57      7.55 o
   1   7   7     3691.47     3789.66     38.78 o
   2   7   7       25.38       44.52      4.67 o
   3   7   7     1197.41     1208.52     19.95 o
   4   7   7     3472.07     3321.65     29.02 o
   5   7   7     2347.07     2245.94     23.08 o
   6   7   7     8388.07     8310.19     75.54 o
   7   7   7     1058.90     1017.29     13.10 o
   8   7   7        5.71        3.65      2.03 o
   9   7   7      236.13      259.27      8.39 o
  10   7   7      972.04     1015.29     20.50 o
  11   7   7        1.34        4.97      3.14 o
  12   7   7      518.70      528.55     14.91 o
  13   7   7     1905.30     1874.54     35.75 o
  -8   8   7      180.75      191.47     22.70 o
  -7   8   7     1791.00     1839.70     66.13 o
  -6   8   7     1516.03     1524.86     56.26 o
  -5   8   7     2652.01     2778.30     82.90 o
  -4   8   7     2448.38     2465.20     54.92 o
  -3   8   7       16.55       11.79      3.47 o
  -2   8   7      504.22      510.08     13.18 o
  -1   8   7      144.53      140.50      4.14 o
   0   8   7      230.59      252.23      5.11 o
   1   8   7     5565.01     5783.80     57.70 o
   2   8   7     3763.00     3634.86     42.37 o
   3   8   7     3229.73     3152.37     37.90 o
   4   8   7     4364.66     4485.76     38.24 o
   5   8   7      867.05      910.61     14.05 o
   6   8   7      515.83      501.38     12.14 o
   7   8   7      127.93      122.51      4.27 o
   8   8   7        0.77        9.69      2.07 o
   9   8   7     1780.86     1760.97     24.59 o
  10   8   7     3663.85     3628.61     65.25 o
  11   8   7     1757.55     1724.40     78.96 o
  12   8   7      439.04      440.20     13.60 o
  13   8   7        6.06        6.73      4.41 o
  -7   9   7      241.84      237.86     22.70 o
  -6   9   7       75.55       72.05     14.80 o
  -5   9   7      186.88      189.50     17.77 o
  -4   9   7        3.59        8.88      6.91 o
  -3   9   7      298.72      294.78     10.60 o
  -2   9   7      503.73      466.91     13.18 o
  -1   9   7     4937.97     4892.64     71.52 o
   0   9   7     2515.85     2439.96     32.44 o
   1   9   7     1408.09     1346.85     22.99 o
   2   9   7       33.77       36.74      2.90 o
   3   9   7      145.91      149.49      5.18 o
   4   9   7       54.37       66.59      2.72 o
   5   9   7      188.37      215.23      4.92 o
   6   9   7     3479.43     3517.36     34.96 o
   7   9   7     7878.28     8103.02     74.76 o
   8   9   7     3523.80     3611.68     36.66 o
   9   9   7     4208.82     4140.59     56.69 o
  10   9   7        0.17       -0.21      3.11 o
  11   9   7      398.96      381.09     17.94 o
  12   9   7      406.59      385.97     15.60 o
  13   9   7        0.40       -0.67      6.90 o
  -6  10   7      269.49      291.15     24.67 o
  -5  10   7     1840.90     1767.65     63.17 o
  -4  10   7     2357.33     2342.06     75.01 o
  -3  10   7     4196.95     4274.07     65.26 o
  -2  10   7     2001.21     1992.96     35.34 o
  -1  10   7      675.38      734.29     17.67 o
   0  10   7      107.54      119.80     10.15 o
   1  10   7       30.05       24.44      3.43 o
   2  10   7      197.01      175.47      8.56 o
   3  10   7     2122.84     2072.93     42.33 o
   4  10   7     6623.89     6596.46     91.34 o
   5  10   7     2199.39     2151.93     25.10 o
   6  10   7      194.63      169.72      5.27 o
   7  10   7      194.94      184.56      5.30 o
   8  10   7      436.99      470.38      8.78 o
   9  10   7       14.36       21.50      3.56 o
  10  10   7        1.27       -1.41      2.73 o
  11  10   7     1238.18     1255.42     24.85 o
  12  10   7     1872.74     1856.99     41.86 o
  13  10   7      878.04      906.55     26.41 o
  -6  11   7      721.97      797.47     41.45 o
  -5  11   7      272.25      286.22     23.69 o
  -4  11   7       67.15       49.35     11.84 o
  -3  11   7      324.16      345.29     27.42 o
  -2  11   7      166.60      155.41     11.74 o
  -1  11   7        6.69       11.44      6.19 o
   0  11   7     2323.79     2235.29     38.72 o
   1  11   7     1092.22     1045.68     27.49 o
   2  11   7     3792.12     3709.96     54.65 o
   3  11   7     1232.82     1190.76     22.59 o
   4  11   7      138.58      142.44      7.04 o
   5  11   7      952.46      895.50     16.02 o
   6  11   7      335.82      343.66      7.72 o
   7  11   7       56.27       65.50      4.32 o
   8  11   7     2043.06     1986.36     23.21 o
   9  11   7     2912.59     2854.73     36.97 o
  10  11   7     3849.66     3801.05     55.82 o
  11  11   7      557.13      542.15     18.48 o
  12  11   7        1.18        6.22      3.66 o
  13  11   7     1184.88     1201.19     25.99 o
  -5  12   7      157.02      177.65     21.71 o
  -4  12   7        0.12       13.82      8.88 o
  -3  12   7      811.52      843.28     24.66 o
  -2  12   7     2484.85     2498.03    125.84 o
  -1  12   7     2325.02     2272.21     46.37 o
   0  12   7     1288.49     1281.97     28.12 o
   1  12   7       88.46       88.75      7.34 o
   2  12   7       46.05       52.06     11.35 o
   3  12   7      405.21      394.21     12.03 o
   4  12   7      121.90      125.21      7.43 o
   5  12   7     2056.36     2066.13     28.43 o
   6  12   7     2830.82     2776.42     37.13 o
   7  12   7     1090.27     1119.01     16.74 o
   8  12   7     2820.77     2693.77     29.75 o
   9  12   7        9.59        7.54      3.66 o
  10  12   7      212.72      201.36      7.83 o
  11  12   7       46.36       41.49      5.77 o
  12  12   7      129.99      126.79      8.91 o
  -4  13   7     1343.11     1363.98     56.26 o
  -3  13   7       59.39       73.04     13.82 o
  -2  13   7        0.05        1.97      4.89 o
  -1  13   7      263.50      248.75     13.20 o
   0  13   7      113.68      108.08      9.70 o
   1  13   7        0.19       -2.51      4.50 o
   2  13   7     2177.55     2100.26     59.22 o
   3  13   7     3888.42     3757.37     91.79 o
   4  13   7     2875.95     2870.81     46.10 o
   5  13   7     1040.05     1036.54     16.89 o
   6  13   7      318.37      325.57      9.28 o
   7  13   7      152.22      157.10      6.91 o
   8  13   7      576.13      551.30     11.63 o
   9  13   7       81.64       73.14      6.79 o
  10  13   7     1792.89     1825.80     27.46 o
  11  13   7     2968.67     3060.73     48.20 o
  12  13   7     2475.01     2548.73     43.13 o
  -3  14   7       77.27       75.01     14.80 o
  -2  14   7        5.17        5.92      5.58 o
  -1  14   7     1894.00     1911.69     43.11 o
   0  14   7     2177.77     2196.73     66.13 o
   1  14   7     2143.59     2175.05     46.79 o
   2  14   7      552.91      557.63     25.66 o
   3  14   7      154.16      140.15     14.80 o
   4  14   7      134.73      116.46     13.82 o
   5  14   7      300.12      316.81     19.74 o
   6  14   7      110.80      127.93      6.67 o
   7  14   7      485.36      524.43     21.25 o
   8  14   7     1742.65     1711.17     30.01 o
   9  14   7     1123.79     1166.13     23.74 o
  10  14   7     1223.26     1193.15     24.46 o
  11  14   7      179.13      178.23     12.33 o
  12  14   7       65.51       65.14     14.80 o
  -2  15   7      570.04      586.37     22.04 o
  -1  15   7      974.25      993.70     28.91 o
   0  15   7       10.61        5.40     11.35 o
   1  15   7      691.25      699.71     23.89 o
   2  15   7      128.79      103.63     13.82 o
   3  15   7        8.68        9.87      6.91 o
   4  15   7     1053.43     1045.19     39.48 o
   5  15   7     2139.28     2150.59     63.17 o
   6  15   7     4195.13     4081.56     68.42 o
   7  15   7     2475.38     2335.73     44.82 o
   8  15   7       61.33       58.83      7.68 o
   9  15   7      557.34      568.90     15.76 o
  10  15   7      303.88      309.32     11.97 o
  11  15   7        6.47        9.81      5.83 o
  -1  16   7        4.08        2.39      6.60 o
   0  16   7       18.71       26.60      7.30 o
   1  16   7     1218.71     1197.48     33.30 o
   2  16   7     1299.16     1296.16     34.83 o
   3  16   7      889.94     1008.68     39.48 o
   4  16   7      596.04      597.11     29.61 o
   5  16   7      192.81      185.55     18.75 o
   6  16   7      349.08      330.63     21.71 o
   7  16   7        3.06       10.72      4.74 o
   8  16   7      229.99      229.47     12.33 o
   9  16   7      764.78      748.50     22.61 o
  10  16   7     1547.53     1536.14     29.82 o
   1  17   7      170.35      187.24     16.28 o
   2  17   7       22.71       20.33      6.87 o
   3  17   7      675.79      693.83     32.57 o
   4  17   7      342.56      323.72     22.70 o
   5  17   7        6.26       -4.93      6.91 o
   6  17   7      672.10      686.93     32.57 o
   7  17   7     2519.55     2566.65     47.87 o
   8  17   7     1926.44     1931.85     40.19 o
   9  17   7      825.93      853.31     26.15 o
   4  18   7     1917.36     2009.46     65.14 o
   5  18   7     1400.72     1392.60     51.32 o
   6  18   7      923.69      945.51     40.47 o
  -3 -13   8     1081.51     1101.87     24.49 o
  -2 -13   8      162.73      175.89     10.01 o
  -1 -13   8       12.85       19.10      6.20 o
   0 -13   8      214.18      223.20     13.99 o
  -5 -12   8      586.92      631.23     18.95 o
  -4 -12   8      624.98      677.12     20.62 o
  -3 -12   8      207.43      224.02     17.44 o
  -2 -12   8        0.77       -3.77      3.77 o
  -1 -12   8        9.28        8.52      4.49 o
   0 -12   8     1558.86     1655.30     31.51 o
   1 -12   8     2126.59     2102.82     46.04 o
   2 -12   8     2591.62     2598.35    113.68 o
   3 -12   8      682.40      678.22     18.54 o
  -7 -11   8        1.23       -2.00      5.14 o
  -6 -11   8      124.51      129.99      9.49 o
  -5 -11   8       13.93       18.14      4.41 o
  -4 -11   8       62.64       69.66      7.58 o
  -3 -11   8      937.75      892.49     27.14 o
  -2 -11   8     1546.53     1625.84     30.29 o
  -1 -11   8     1098.62     1035.36     22.52 o
   0 -11   8       49.08       60.63      6.27 o
   1 -11   8        0.27        3.52      3.91 o
   2 -11   8     1012.93     1037.63     22.95 o
   3 -11   8       28.98       41.29      6.22 o
   4 -11   8      226.46      211.30     10.38 o
  -7 -10   8        2.24        4.14      4.26 o
  -6 -10   8     1709.27     1807.01     28.96 o
  -5 -10   8     2112.32     2211.54     30.92 o
  -4 -10   8      931.05      963.41     17.56 o
  -3 -10   8      846.63      885.43     15.27 o
  -2 -10   8       60.31       66.49     10.15 o
  -1 -10   8      321.37      339.83     11.71 o
   0 -10   8      995.66      965.63     21.25 o
   1 -10   8        0.77        0.59      3.63 o
   2 -10   8     1547.52     1540.87     29.05 o
   3 -10   8     2099.08     2200.58     46.41 o
   4 -10   8     1141.69     1178.00     24.49 o
   5 -10   8     1402.71     1336.01     26.56 o
   6 -10   8        0.10       -4.18      4.18 o
  -8  -9   8     1803.28     1874.85     35.71 o
  -7  -9   8     1280.77     1290.36     23.17 o
  -6  -9   8       22.66       23.92      4.76 o
  -5  -9   8      110.17       89.36      4.75 o
  -4  -9   8       46.01       45.48      4.24 o
  -3  -9   8      119.12      131.68      6.70 o
  -2  -9   8      218.76      227.65      7.32 o
  -1  -9   8     1526.37     1521.48     19.41 o
   0  -9   8     4278.23     4483.76     63.98 o
   1  -9   8      659.49      649.99     21.50 o
   2  -9   8       49.53       52.14     10.74 o
   3  -9   8       84.72       69.16      6.35 o
   4  -9   8       72.48       78.34      8.70 o
   5  -9   8       34.38       26.64      6.28 o
   6  -9   8       17.53       19.10      6.42 o
   7  -9   8      840.12      914.25     38.00 o
  -9  -8   8      342.48      343.46     24.67 o
  -8  -8   8        0.15       -2.32      5.92 o
  -7  -8   8      438.21      493.91     13.01 o
  -6  -8   8       46.98       46.37      6.55 o
  -5  -8   8       45.23       56.05      6.27 o
  -4  -8   8     2881.71     2851.31     34.28 o
  -3  -8   8     3072.63     3058.08     36.55 o
  -2  -8   8     3631.24     3564.00     37.53 o
  -1  -8   8     2603.07     2644.29     27.45 o
   0  -8   8      652.19      689.50     10.99 o
   1  -8   8      624.76      628.46     13.30 o
   2  -8   8      210.61      233.94     13.72 o
   3  -8   8       41.78       40.05      4.92 o
   4  -8   8      719.87      746.01     17.47 o
   5  -8   8     1078.95     1120.49     22.95 o
   6  -8   8     1194.56     1283.65     25.03 o
   7  -8   8      114.88      122.78      9.96 o
   8  -8   8      337.26      316.81     17.77 o
  -9  -7   8       57.86       74.48      8.34 o
  -8  -7   8      791.27      789.20     20.11 o
  -7  -7   8     1096.96     1066.35     48.36 o
  -6  -7   8     1562.16     1512.13     28.49 o
  -5  -7   8     2399.84     2467.50     31.59 o
  -4  -7   8      253.93      239.54     10.83 o
  -3  -7   8      544.55      522.32     10.23 o
  -2  -7   8     1205.97     1198.69     17.78 o
  -1  -7   8       53.84       52.90      3.48 o
   0  -7   8     1385.58     1379.48     16.76 o
   1  -7   8      412.90      436.74     10.45 o
   2  -7   8     2303.86     2220.06     45.13 o
   3  -7   8     1653.10     1596.67     22.42 o
   4  -7   8      639.69      696.36     13.92 o
   5  -7   8      135.27      140.02      9.70 o
   6  -7   8      593.68      593.07     15.36 o
   7  -7   8        3.95       -0.99      4.02 o
   8  -7   8       20.23       23.94      5.66 o
  -9  -6   8     3005.83     3133.87     61.01 o
  -8  -6   8      934.51      943.83     22.00 o
  -7  -6   8       41.56       47.27      6.01 o
  -6  -6   8      453.50      384.17     12.28 o
  -5  -6   8      750.55      754.13     17.78 o
  -4  -6   8     1762.67     1739.21     30.63 o
  -3  -6   8       38.91       48.07      3.05 o
  -2  -6   8     4299.08     4255.38     51.95 o
  -1  -6   8     1926.51     1963.16     21.11 o
   0  -6   8     7830.04     7545.57     65.38 o
   1  -6   8     3445.23     3511.00     36.54 o
   2  -6   8       99.30      112.93      5.17 o
   3  -6   8      455.38      486.95     10.39 o
   4  -6   8       66.20       77.34      4.74 o
   5  -6   8      220.46      227.03      7.17 o
   6  -6   8     2115.47     2174.72     30.19 o
   7  -6   8     3082.03     3072.51     57.87 o
   8  -6   8     1522.51     1504.91     34.11 o
   9  -6   8      397.72      382.94     19.74 o
  -9  -5   8        0.61        1.86      4.73 o
  -8  -5   8       86.34       99.24     10.81 o
  -7  -5   8        1.47        6.44      4.15 o
  -6  -5   8      627.18      624.01     13.46 o
  -5  -5   8     2557.29     2405.93     29.98 o
  -4  -5   8     6037.93     5973.46     83.51 o
  -3  -5   8     2083.58     2095.48     30.10 o
  -2  -5   8      301.28      312.92      7.05 o
  -1  -5   8      199.17      192.98      5.38 o
   0  -5   8     1529.89     1505.07     16.93 o
   1  -5   8      273.52      264.96      6.63 o
   2  -5   8      643.33      634.34     10.36 o
   3  -5   8     2024.16     2036.14     25.88 o
   4  -5   8     1724.67     1715.82     20.70 o
   5  -5   8     3273.89     3232.45     37.71 o
   6  -5   8      438.60      431.11     13.87 o
   7  -5   8        9.59       13.33      3.40 o
   8  -5   8       20.78       19.70      4.34 o
   9  -5   8      411.44      451.65     16.12 o
  10  -5   8       36.54       36.52      7.90 o
 -10  -4   8        8.17        7.68      6.00 o
  -9  -4   8      274.05      253.80     11.41 o
  -8  -4   8     1987.04     2023.15     38.65 o
  -7  -4   8     4167.71     4080.03     63.52 o
  -6  -4   8     2248.63     2275.02     31.07 o
  -5  -4   8     3385.37     3197.46     37.05 o
  -4  -4   8      141.26      135.78      5.78 o
  -3  -4   8      929.40      931.29     21.63 o
  -2  -4   8      110.51      115.33      8.00 o
  -1  -4   8      822.38      768.01     12.54 o
   0  -4   8     1056.10     1037.69     13.16 o
   1  -4   8     3820.77     3635.94     37.08 o
   2  -4   8     4166.23     4217.09     44.04 o
   3  -4   8     1314.14     1297.08     17.30 o
   4  -4   8     1051.29     1110.10     14.83 o
   5  -4   8       62.95       55.09      4.08 o
   6  -4   8      279.41      276.09      7.61 o
   7  -4   8        8.14        6.85      2.81 o
   8  -4   8      879.14      845.51     18.22 o
   9  -4   8     1873.63     1846.54     31.87 o
  10  -4   8     1151.51     1127.18     28.62 o
 -10  -3   8      976.31     1019.92     23.92 o
  -9  -3   8      763.90      681.75     17.85 o
  -8  -3   8       75.11       79.06      6.79 o
  -7  -3   8      106.08       93.40     12.01 o
  -6  -3   8     1098.44     1114.00     18.23 o
  -5  -3   8       14.04       23.06      3.56 o
  -4  -3   8     3078.14     3020.86     37.33 o
  -3  -3   8      127.91      123.52      6.59 o
  -2  -3   8     8080.19     7918.28    120.03 o
  -1  -3   8     6907.57     6840.54    132.75 o
   0  -3   8        1.60        2.14      1.52 o
   1  -3   8        0.09        6.93      1.84 o
   2  -3   8      312.68      288.84      6.55 o
   3  -3   8      170.38      136.36      4.83 o
   4  -3   8       41.66       47.42      3.68 o
   5  -3   8      909.67      873.52     13.23 o
   6  -3   8     3890.53     3865.00     43.40 o
   7  -3   8     1962.02     1962.97     25.22 o
   8  -3   8      840.11      844.13     18.22 o
   9  -3   8      168.78      160.22      8.56 o
  10  -3   8      158.23      142.49      8.12 o
  11  -3   8        2.32       29.61      9.87 o
 -10  -2   8      300.18      358.89     17.70 o
  -9  -2   8      262.94      213.75     14.19 o
  -8  -2   8       52.12       50.70      8.39 o
  -7  -2   8       68.31       66.78      8.00 o
  -6  -2   8     6662.64     6572.24     85.96 o
  -5  -2   8     2547.41     2568.65     32.57 o
  -4  -2   8     2639.10     2619.84     32.74 o
  -3  -2   8     5893.01     5638.04     62.52 o
  -2  -2   8      301.73      279.08      9.48 o
  -1  -2   8      993.58      982.57     17.65 o
   0  -2   8        0.89        6.99      3.85 o
   1  -2   8      488.68      518.25      7.52 o
   2  -2   8     4986.88     5113.98     51.18 o
   3  -2   8     4240.13     4197.88     44.61 o
   4  -2   8     7565.40     7635.20     81.23 o
   5  -2   8      694.35      724.93     11.48 o
   6  -2   8     1405.36     1411.46     18.43 o
   7  -2   8      501.81      525.63     10.23 o
   8  -2   8      594.96      615.71     18.48 o
   9  -2   8      224.75      242.56      9.58 o
  10  -2   8     1472.90     1487.11     27.49 o
  11  -2   8      627.69      614.30     19.11 o
 -10  -1   8      159.36      152.10     13.26 o
  -9  -1   8     1069.84     1056.50     29.98 o
  -8  -1   8     2494.87     2479.43     55.27 o
  -7  -1   8     1533.26     1596.08     36.27 o
  -6  -1   8      414.03      334.73     16.78 o
  -5  -1   8      271.45      330.55      9.88 o
  -4  -1   8        1.09        3.18      2.18 o
  -3  -1   8       21.98       27.78      3.99 o
  -2  -1   8     1038.01     1030.81     17.74 o
  -1  -1   8     7579.14     7241.70    114.60 o
   0  -1   8    15903.99    15831.85    163.19 o
   1  -1   8     3038.48     2945.79     27.58 o
   2  -1   8     1278.09     1193.41     13.38 o
   3  -1   8       17.97       35.05      2.60 o
   4  -1   8      301.18      267.10      6.16 o
   5  -1   8      846.29      815.74     13.31 o
   6  -1   8      613.28      646.59     12.65 o
   7  -1   8      826.37      826.33     14.11 o
   8  -1   8     2275.64     2259.46     32.38 o
   9  -1   8     2156.34     2059.60     36.57 o
  10  -1   8      701.87      760.51     17.61 o
  11  -1   8        4.98       10.07      4.18 o
  12  -1   8       14.67       16.84      5.45 o
 -10   0   8     1668.06     1731.10     52.31 o
  -9   0   8      496.68      465.06     19.18 o
  -8   0   8      337.89      318.62     14.99 o
  -7   0   8      298.06      282.03     13.20 o
  -6   0   8       16.07        3.49      5.92 o
  -5   0   8     1157.28     1075.29     19.72 o
  -4   0   8       54.96       57.33      4.63 o
  -3   0   8      702.47      702.68     11.63 o
  -2   0   8     3519.65     3667.77     41.76 o
  -1   0   8     1481.32     1422.16     21.75 o
   0   0   8      697.77      786.45     12.50 o
   1   0   8       29.14       18.29      2.72 o
   2   0   8      158.85      168.05      3.64 o
   3   0   8      165.52      286.54      6.89 o
   4   0   8     2808.81     2836.56     30.18 o
   5   0   8     8052.96     8073.83     86.92 o
   6   0   8     5061.10     4900.53     49.83 o
   7   0   8      640.36      637.87     10.64 o
   8   0   8       27.37       29.55      4.15 o
   9   0   8      475.36      433.58     14.58 o
  10   0   8      331.16      328.36     12.40 o
  11   0   8      181.05      173.81      7.71 o
  12   0   8     1236.69     1252.23     41.95 o
  -9   1   8      225.59      226.62     17.77 o
  -8   1   8      987.91     1045.17     36.02 o
  -7   1   8     1685.37     1595.00     36.27 o
  -6   1   8     2961.61     2848.39     75.01 o
  -5   1   8     2896.72     2913.05     58.05 o
  -4   1   8      816.23      833.07     15.39 o
  -3   1   8      873.20      833.08     12.14 o
  -2   1   8      350.97      386.45      6.22 o
  -1   1   8        4.27        5.96      1.59 o
   0   1   8      858.47      894.11     15.29 o
   1   1   8     2120.22     1781.40     20.01 o
   2   1   8     5114.38     4602.27     50.32 o
   3   1   8      422.79      366.74      5.44 o
   4   1   8     1759.22     1743.52     18.05 o
   5   1   8      522.75      497.33      8.11 o
   6   1   8      269.54      254.69      7.77 o
   7   1   8      228.44      231.97      5.54 o
   8   1   8      234.80      257.90      7.87 o
   9   1   8      815.89      760.11     42.41 o
  10   1   8     1240.31     1249.11     20.82 o
  11   1   8     1805.04     1842.84     28.20 o
  12   1   8      516.27      514.81     13.23 o
  -9   2   8     2023.53     2063.91     48.85 o
  -8   2   8      919.72      891.07     26.16 o
  -7   2   8     3199.75     3139.17     58.94 o
  -6   2   8      485.82      486.73     13.81 o
  -5   2   8      506.16      463.53     12.69 o
  -4   2   8      146.66      154.42      6.85 o
  -3   2   8        1.00        4.25      1.91 o
  -2   2   8     7808.57     8174.65     78.32 o
  -1   2   8     3829.78     3677.52     33.76 o
   0   2   8     6911.64     7236.78     69.13 o
   1   2   8     5111.18     5385.92     52.12 o
   2   2   8      131.12      140.24      6.54 o
   3   2   8     1377.58     1560.06     15.54 o
   4   2   8       37.31       33.51      4.73 o
   5   2   8      962.01      945.50     12.43 o
   6   2   8     6668.73     6468.40     57.50 o
   7   2   8     4171.87     4129.46     38.73 o
   8   2   8     4326.10     4405.92     46.15 o
   9   2   8      436.06      440.46     10.58 o
  10   2   8      129.84      119.26      7.95 o
  11   2   8      507.36      526.24     14.50 o
  12   2   8       80.29       90.22      7.26 o
  13   2   8       43.96       46.78      6.91 o
  -9   3   8       75.56       77.40     15.30 o
  -8   3   8      974.91      988.74     54.78 o
  -7   3   8       32.66       44.56      8.87 o
  -6   3   8      943.93      990.18     21.07 o
  -5   3   8     1285.58     1256.43     23.52 o
  -4   3   8     2081.03     2119.47     21.66 o
  -3   3   8     5014.82     5017.07     50.35 o
  -2   3   8      353.64      366.93      7.20 o
  -1   3   8      311.85      415.57      7.39 o
   0   3   8        6.45        0.55      1.22 o
   1   3   8      753.38      853.19     12.79 o
   2   3   8      189.36      175.40      5.36 o
   3   3   8     3766.52     4038.59     62.46 o
   4   3   8     3936.69     3737.98     33.12 o
   5   3   8     3469.82     3344.31     31.41 o
   6   3   8     2453.09     2371.81     25.75 o
   7   3   8       54.73       52.83      4.27 o
   8   3   8       78.13       77.17      4.52 o
   9   3   8       12.48       14.66      3.58 o
  10   3   8       35.86       41.58      6.60 o
  11   3   8     2005.18     1991.23     33.77 o
  12   3   8     2769.66     2802.14     44.93 o
  13   3   8      683.89      730.15     18.58 o
  -9   4   8       22.85       27.87     10.36 o
  -8   4   8      567.59      542.91     16.88 o
  -7   4   8      908.01      926.28     21.40 o
  -6   4   8     2713.69     2691.72     42.80 o
  -5   4   8      684.37      674.96     16.10 o
  -4   4   8       16.77       26.46      2.47 o
  -3   4   8      132.01      145.57      4.87 o
  -2   4   8      936.15     1022.82     12.84 o
  -1   4   8        2.01        4.61      2.18 o
   0   4   8     2054.91     1952.52     20.58 o
   1   4   8     6242.91     5830.23     53.33 o
   2   4   8     4027.10     3990.32     50.69 o
   3   4   8     1316.26     1355.36     49.35 o
   4   4   8      213.07      214.35      4.36 o
   5   4   8      133.25      153.83      4.80 o
   6   4   8      160.01      175.67      4.27 o
   7   4   8      953.39      948.62     18.35 o
   8   4   8     2207.53     2194.05     23.76 o
   9   4   8     6467.87     6427.00     85.46 o
  10   4   8     3491.80     3397.51     50.14 o
  11   4   8      176.95      170.89      8.97 o
  12   4   8        3.34        3.79      3.91 o
  13   4   8       36.87       41.67      5.74 o
  -8   5   8       17.95       22.23      5.49 o
  -7   5   8      274.02      289.32     11.74 o
  -6   5   8      256.10      262.62     10.51 o
  -5   5   8      105.71      109.27      7.20 o
  -4   5   8     1220.41     1231.06     13.50 o
  -3   5   8     1097.08     1039.87     13.45 o
  -2   5   8     6486.99     6575.03     67.28 o
  -1   5   8     3598.27     3569.70     38.52 o
   0   5   8       88.81       68.96      3.08 o
   1   5   8       17.78       31.20      2.17 o
   2   5   8      775.44      845.40     10.93 o
   3   5   8     1664.77     1597.37     21.43 o
   4   5   8      309.91      341.39      5.36 o
   5   5   8     3112.97     3077.09     31.86 o
   6   5   8      778.57      804.04     12.58 o
   7   5   8      832.05      806.87     11.80 o
   8   5   8     2010.01     2036.00     25.82 o
   9   5   8      259.34      229.57      9.21 o
  10   5   8      577.64      611.26     18.10 o
  11   5   8       11.76        6.26      3.14 o
  12   5   8      112.63       99.52      7.54 o
  13   5   8     1008.66      994.38     30.35 o
  -8   6   8      118.62      142.12     18.75 o
  -7   6   8       35.04       41.45      8.00 o
  -6   6   8      565.35      563.08     22.92 o
  -5   6   8      489.17      507.45     29.04 o
  -4   6   8     2578.67     2641.33     27.53 o
  -3   6   8     1061.37     1076.39     13.14 o
  -2   6   8        5.24        9.44      3.21 o
  -1   6   8     2104.86     2080.93     24.44 o
   0   6   8      881.80      905.66      9.03 o
   1   6   8      882.25      808.02      9.94 o
   2   6   8     8642.06     8716.95     84.09 o
   3   6   8     5045.25     4883.18     50.01 o
   4   6   8    14295.33    14396.09    139.21 o
   5   6   8       98.26       77.83      2.75 o
   6   6   8       40.45       34.85      2.57 o
   7   6   8      412.47      376.01      8.26 o
   8   6   8      521.36      500.51     10.20 o
   9   6   8      542.83      532.59     11.13 o
  10   6   8     4581.05     4551.28     64.19 o
  11   6   8     1329.84     1318.13     54.54 o
  12   6   8     1968.81     1975.72     49.28 o
  13   6   8      430.27      478.66     15.06 o
  -8   7   8     2401.22     2364.76     79.94 o
  -7   7   8      909.19      940.58     42.44 o
  -6   7   8       50.00       37.50      9.87 o
  -5   7   8      143.54      162.91     10.67 o
  -4   7   8       17.69       21.33      3.76 o
  -3   7   8      466.41      472.19      7.84 o
  -2   7   8      818.64      852.67      9.66 o
  -1   7   8     3278.91     3283.00     27.12 o
   0   7   8     3832.56     3605.20     31.74 o
   1   7   8     3321.78     3229.93     31.14 o
   2   7   8     2506.56     2541.95     35.28 o
   3   7   8      192.94      174.46      5.22 o
   4   7   8      196.53      204.51      5.61 o
   5   7   8       46.72       34.83      2.94 o
   6   7   8      219.30      215.41      5.11 o
   7   7   8     1532.76     1474.06     17.32 o
   8   7   8     5869.44     5729.40     57.76 o
   9   7   8     2892.29     2914.64     41.67 o
  10   7   8      530.32      521.38     19.25 o
  11   7   8      703.64      653.33     16.29 o
  12   7   8       58.31       51.42      5.95 o
  13   7   8      318.35      328.98     12.45 o
  -7   8   8       23.54        6.91      7.90 o
  -6   8   8        0.54       -4.93      4.93 o
  -5   8   8        4.89        8.88      7.90 o
  -4   8   8     1563.45     1594.93     54.28 o
  -3   8   8     6969.13     7057.55    121.72 o
  -2   8   8     1484.28     1412.35     26.48 o
  -1   8   8       53.84       68.23      2.71 o
   0   8   8      348.56      351.74      6.43 o
   1   8   8     1430.42     1476.63     17.53 o
   2   8   8     1273.87     1266.95     16.62 o
   3   8   8     1999.38     1949.89     25.53 o
   4   8   8     4654.68     4629.28     56.98 o
   5   8   8     2238.58     2155.69     22.42 o
   6   8   8     6061.53     6201.79     57.71 o
   7   8   8      638.99      668.54     19.68 o
   8   8   8      266.78      255.74      6.05 o
   9   8   8       65.34       83.21      4.61 o
  10   8   8      433.87      428.69     37.50 o
  11   8   8       14.16       15.59      4.93 o
  12   8   8     1160.61     1170.59     30.71 o
  13   8   8      614.45      606.68     17.04 o
  -7   9   8      203.29      230.95     22.70 o
  -6   9   8      322.39      335.57     25.66 o
  -5   9   8      144.57      168.77     18.75 o
  -4   9   8       20.95       25.66      9.87 o
  -3   9   8       25.75       21.07      4.49 o
  -2   9   8      964.70      945.71     20.53 o
  -1   9   8       39.01       39.38      4.92 o
   0   9   8      363.47      371.16      8.94 o
   1   9   8     2954.01     2968.63     36.40 o
   2   9   8     4861.65     4717.05     63.95 o
   3   9   8     3618.62     3470.09     45.89 o
   4   9   8     1074.63     1028.22     15.97 o
   5   9   8       13.51       28.89      2.50 o
   6   9   8     2024.91     1983.46     21.67 o
   7   9   8       57.85       60.47      3.49 o
   8   9   8      778.47      749.29     11.44 o
   9   9   8     4486.62     4262.77     42.99 o
  10   9   8     3305.32     3039.62    126.84 o
  11   9   8     2431.17     2465.14     40.07 o
  12   9   8      623.03      561.98     42.44 o
  13   9   8      153.73      146.51      9.55 o
  -6  10   8        1.62        2.96      7.90 o
  -5  10   8      157.47      150.02     18.75 o
  -4  10   8       29.53       20.73      8.88 o
  -3  10   8      834.23      822.77     23.64 o
  -2  10   8     2502.87     2503.59     42.40 o
  -1  10   8     3958.30     3971.22     60.99 o
   0  10   8     1388.97     1369.74     21.29 o
   1  10   8      591.67      587.32     12.02 o
   2  10   8      294.92      285.18      8.98 o
   3  10   8      854.29      818.13     13.62 o
   4  10   8      410.21      414.75      9.69 o
   5  10   8     1412.56     1433.29     17.87 o
   6  10   8      740.22      729.43     11.59 o
   7  10   8     7814.38     7898.48     73.36 o
   8  10   8     6235.06     6229.80     59.62 o
   9  10   8      694.64      654.02     14.05 o
  10  10   8        9.86        8.70      3.70 o
  11  10   8       77.06       75.11      9.38 o
  12  10   8       71.27       72.99      6.93 o
  13  10   8        5.47       -5.72      8.39 o
  -5  11   8     1643.78     1583.09     60.20 o
  -4  11   8      544.20      534.93     30.60 o
  -3  11   8     1579.35     1616.59     51.82 o
  -2  11   8      445.25      443.16     14.20 o
  -1  11   8      107.73       94.30      7.51 o
   0  11   8       49.30       35.69      5.18 o
   1  11   8       40.84       37.40      4.16 o
   2  11   8      337.39      319.72     10.17 o
   3  11   8     2652.50     2530.45     39.94 o
   4  11   8     3023.57     2963.23     45.41 o
   5  11   8     3290.59     3276.16     41.14 o
   6  11   8       21.26       24.97      3.09 o
   7  11   8      216.49      185.56      6.81 o
   8  11   8     1540.51     1458.09     18.56 o
   9  11   8      569.79      567.14     10.37 o
  10  11   8       48.17       59.85      5.09 o
  11  11   8     1635.77     1644.84     31.54 o
  12  11   8     1261.53     1194.60     30.68 o
  13  11   8     3244.29     3369.19     63.81 o
  -5  12   8      312.92      337.54     26.65 o
  -4  12   8      190.03      190.48     21.71 o
  -3  12   8      581.75      631.66     33.56 o
  -2  12   8       63.56       64.69      8.00 o
  -1  12   8      309.44      302.44     13.75 o
   0  12   8     2903.44     2852.78     55.08 o
   1  12   8     3081.79     3053.88     50.54 o
   2  12   8     3171.17     3080.96     47.44 o
   3  12   8      618.73      625.12     15.54 o
   4  12   8      505.73      509.79     13.90 o
   5  12   8      154.21      175.30      8.02 o
   6  12   8      185.98      185.26      6.60 o
   7  12   8      108.91      104.63      5.10 o
   8  12   8     2535.59     2453.11     30.29 o
   9  12   8     3419.51     3495.70     44.00 o
  10  12   8     2570.04     2540.69     34.76 o
  11  12   8      437.40      461.95     14.03 o
  12  12   8       77.13       78.64      7.54 o
  -4  13   8      144.47      149.03     20.73 o
  -3  13   8     1180.83     1168.56     50.34 o
  -2  13   8      789.54      840.10     38.49 o
  -1  13   8     1508.92     1469.07     48.85 o
   0  13   8      828.32      827.24     25.17 o
   1  13   8      122.44      123.45     10.40 o
   2  13   8      443.36      385.90     20.73 o
   3  13   8        4.64       11.24      4.93 o
   4  13   8      254.05      257.73     11.50 o
   5  13   8     3722.62     3649.93     63.50 o
   6  13   8     6470.27     6104.49     72.83 o
   7  13   8     2023.32     1928.76     28.43 o
   8  13   8     1048.68     1028.43     19.09 o
   9  13   8      752.52      749.67     17.47 o
  10  13   8      342.19      357.17     10.35 o
  11  13   8      619.75      684.15     17.65 o
  12  13   8      141.52      120.85      9.08 o
  -3  14   8       24.54       35.53     11.84 o
  -2  14   8      145.69      138.18     11.80 o
  -1  14   8       76.98       93.25     10.36 o
   0  14   8      136.56      132.43     11.37 o
   1  14   8      255.76      264.14     22.21 o
   2  14   8     1135.19     1112.31     39.48 o
   3  14   8     1467.10     1440.97     46.39 o
   4  14   8     1817.53     1857.46     55.27 o
   5  14   8      505.63      498.67     17.09 o
   6  14   8       22.54       23.91      4.83 o
   7  14   8      256.01      266.99      9.29 o
   8  14   8      520.97      498.02     13.60 o
   9  14   8        0.55       -0.28      4.74 o
  10  14   8     1211.07     1198.01     48.81 o
  11  14   8     3049.63     3003.69     97.22 o
  12  14   8     1077.52     1081.71     43.43 o
  -2  15   8       37.77       18.89      7.11 o
  -1  15   8     1029.74     1088.87     31.03 o
   0  15   8     2482.67     2420.82     52.27 o
   1  15   8     2283.52     2207.60     48.48 o
   2  15   8       15.11       30.08      7.30 o
   3  15   8      542.32      535.92     26.65 o
   4  15   8       70.99       51.32     10.86 o
   5  15   8       40.24       38.49      9.87 o
   6  15   8       35.55       46.39      9.87 o
   7  15   8     4047.76     3932.05     55.28 o
   8  15   8     2142.00     2163.42     35.38 o
   9  15   8     2412.35     2475.71     48.47 o
  10  15   8      279.26      295.97     11.77 o
  11  15   8       10.38        9.82      8.39 o
   0  16   8        1.33       -0.11      9.87 o
   1  16   8      228.24      236.32     14.61 o
   2  16   8      692.30      684.69     24.31 o
   3  16   8       18.27       19.74      8.88 o
   4  16   8     1409.39     1358.06     47.37 o
   5  16   8     1428.88     1445.90     49.35 o
   6  16   8     2304.77     2253.24     67.11 o
   7  16   8     1008.80      971.76     54.28 o
   8  16   8      207.64      190.60     10.40 o
   9  16   8      715.78      726.90     21.50 o
  10  16   8       34.40       21.90      8.39 o
   1  17   8     1549.51     1514.53     93.76 o
   2  17   8     1062.21     1050.33     31.74 o
   3  17   8     2015.55     2015.38     63.17 o
   4  17   8      167.90      158.90     17.77 o
   5  17   8       30.26       32.57     10.86 o
   6  17   8      489.80      492.49     27.63 o
   7  17   8      771.72      731.34     33.56 o
   8  17   8       16.52       13.82      4.93 o
   9  17   8     1037.90      994.23     25.83 o
   5  18   8      348.59      348.40     24.67 o
   6  18   8      636.74      640.54     32.57 o
  -4 -12   9     1712.94     1844.27     38.87 o
  -3 -12   9     1238.43     1263.44     31.03 o
  -2 -12   9       21.54       19.00      5.02 o
  -1 -12   9      271.85      255.30     11.18 o
   0 -12   9      258.19      282.34     11.88 o
   1 -12   9       73.89       75.06      7.50 o
  -5 -11   9       11.84       13.82      8.88 o
  -4 -11   9      585.29      596.45     17.71 o
  -3 -11   9      412.42      370.65     14.70 o
  -2 -11   9      152.14      143.48     10.19 o
  -1 -11   9      140.84      141.22      9.14 o
   0 -11   9     2350.48     2377.01     40.22 o
   1 -11   9     1930.89     2017.49     36.26 o
   2 -11   9     1917.20     1927.65     48.65 o
   3 -11   9       24.30       19.67     12.35 o
   4 -11   9      519.29      517.05     18.41 o
  -6 -10   9      479.67      558.79     14.77 o
  -5 -10   9        6.52        7.03      4.92 o
  -4 -10   9     1049.80     1117.65     22.79 o
  -3 -10   9     2054.64     1992.51     26.45 o
  -2 -10   9     4539.73     4470.87     77.76 o
  -1 -10   9     1679.49     1777.02     31.95 o
   0 -10   9      135.96      122.94      8.26 o
   1 -10   9      189.38      199.45      9.80 o
   2 -10   9      904.67      887.01     20.67 o
   3 -10   9      232.94      226.84     19.74 o
   4 -10   9       43.22       44.18      5.81 o
   5 -10   9      274.30      310.62     12.12 o
  -7  -9   9      455.67      418.82     15.57 o
  -6  -9   9     1959.83     2036.99     31.80 o
  -5  -9   9      935.66      943.26     22.00 o
  -4  -9   9     1606.86     1627.39     24.79 o
  -3  -9   9      156.54      165.20      6.56 o
  -2  -9   9      987.65      969.25     15.83 o
  -1  -9   9     1582.21     1569.71     21.83 o
   0  -9   9      906.69      943.93     20.46 o
   1  -9   9      592.00      634.30     19.15 o
   2  -9   9     3458.70     3407.94     51.85 o
   3  -9   9     3645.49     3636.92     66.99 o
   4  -9   9     3267.36     3342.87     57.47 o
   5  -9   9      398.03      388.61     13.08 o
   6  -9   9      138.17      147.68     10.67 o
  -8  -8   9     1409.67     1466.58     37.33 o
  -7  -8   9     1211.88     1180.10     26.68 o
  -6  -8   9       32.44       26.49      5.05 o
  -5  -8   9      440.47      421.67     12.07 o
  -4  -8   9       33.63       27.61      5.36 o
  -3  -8   9        6.90        6.41      2.96 o
  -2  -8   9      189.13      198.04      6.70 o
  -1  -8   9     2844.18     2948.38     35.37 o
   0  -8   9     6002.31     5857.62     72.25 o
   1  -8   9      718.10      765.31     15.24 o
   2  -8   9      396.14      420.49     10.92 o
   3  -8   9      190.83      189.54     18.75 o
   4  -8   9        4.06        3.77      4.15 o
   5  -8   9      565.43      562.38     19.18 o
   6  -8   9      197.26      221.61     10.06 o
   7  -8   9      826.43      837.16     24.31 o
  -8  -7   9      737.75      876.44     22.00 o
  -7  -7   9       20.73       12.83      6.28 o
  -6  -7   9       24.65       27.61      5.23 o
  -5  -7   9       63.03       65.80      5.92 o
  -4  -7   9     5077.95     4912.81     62.56 o
  -3  -7   9     5734.74     5767.22     61.75 o
  -2  -7   9     6839.59     6746.08     64.86 o
  -1  -7   9       45.97       61.27      4.14 o
   0  -7   9     1324.41     1332.01     16.72 o
   1  -7   9      886.20      918.63     14.97 o
   2  -7   9      157.08      175.56      6.35 o
   3  -7   9       31.98       33.96      4.06 o
   4  -7   9     3817.62     3923.87     48.82 o
   5  -7   9     2004.47     1977.38     33.61 o
   6  -7   9     1018.68     1020.19     64.65 o
   7  -7   9       58.27       68.76      8.00 o
   8  -7   9       19.45       18.09      6.17 o
  -9  -6   9        9.71       15.56      7.30 o
  -8  -6   9      596.42      569.70     17.63 o
  -7  -6   9     1358.04     1360.81     27.66 o
  -6  -6   9     1584.11     1654.37     38.20 o
  -5  -6   9      847.30      858.68     28.62 o
  -4  -6   9      390.29      364.04     10.75 o
  -3  -6   9      574.93      588.52     13.69 o
  -2  -6   9     2127.75     2088.85     26.03 o
  -1  -6   9      358.40      364.57      7.82 o
   0  -6   9      152.98      152.65      5.66 o
   1  -6   9      951.15      923.74     14.41 o
   2  -6   9     1246.01     1288.77     17.44 o
   3  -6   9     2046.08     2034.04     24.36 o
   4  -6   9      608.93      605.38     16.89 o
   5  -6   9      594.90      584.04     12.70 o
   6  -6   9      917.68      930.12     16.90 o
   7  -6   9      369.70      389.70     15.31 o
   8  -6   9      107.26      132.34     19.25 o
   9  -6   9      245.11      238.26     13.32 o
  -9  -5   9     1226.38     1212.37     26.51 o
  -8  -5   9     1690.53     1672.37     54.54 o
  -7  -5   9      190.15      229.70     10.80 o
  -6  -5   9      611.72      621.80     13.75 o
  -5  -5   9       54.68       57.25      5.16 o
  -4  -5   9     1935.00     1842.28     29.60 o
  -3  -5   9       36.45       50.11      5.44 o
  -2  -5   9    10405.40    10205.99    116.41 o
  -1  -5   9     3675.10     3619.55     36.89 o
   0  -5   9     2986.81     2988.66     31.69 o
   1  -5   9     1621.20     1472.99     18.52 o
   2  -5   9      694.51      674.10     11.13 o
   3  -5   9     1159.36     1175.12     16.01 o
   4  -5   9       11.33       12.53      2.84 o
   5  -5   9      568.88      569.34     11.65 o
   6  -5   9     2453.25     2450.24     31.11 o
   7  -5   9     2597.34     2600.41    109.55 o
   8  -5   9     1238.32     1250.27     24.46 o
   9  -5   9       51.43       50.30      7.11 o
  10  -5   9        7.32        7.40      5.45 o
  -9  -4   9       64.65       63.82      7.26 o
  -8  -4   9      300.18      330.57     12.61 o
  -7  -4   9       35.51       32.83      5.30 o
  -6  -4   9      550.99      599.51     13.35 o
  -5  -4   9     3190.98     3014.58     38.92 o
  -4  -4   9     9816.23     9682.65    105.21 o
  -3  -4   9     3346.45     3285.15     56.87 o
  -2  -4   9     1569.24     1492.31     30.71 o
  -1  -4   9      329.71      328.89      9.23 o
   0  -4   9      789.62      737.79     17.32 o
   1  -4   9        0.74        2.67      2.06 o
   2  -4   9      414.26      408.60      8.50 o
   3  -4   9     5488.50     5582.55     57.18 o
   4  -4   9     2806.05     2751.41     29.84 o
   5  -4   9     2060.80     2071.60     26.68 o
   6  -4   9     1974.01     1963.06     25.84 o
   7  -4   9      104.75      115.21      5.90 o
   8  -4   9      186.88      188.93      8.91 o
   9  -4   9       20.37       21.20      4.49 o
  10  -4   9        2.73       -0.06      3.47 o
  -9  -3   9      438.05      436.47     14.65 o
  -8  -3   9     2275.57     2235.33     37.99 o
  -7  -3   9     3172.23     3219.70     48.86 o
  -6  -3   9     3810.20     3678.18     53.65 o
  -5  -3   9      378.53      357.16     12.25 o
  -4  -3   9     1689.34     1641.30     23.73 o
  -3  -3   9     2537.69     2496.45     37.35 o
  -2  -3   9     6511.30     6347.60     81.46 o
  -1  -3   9     1036.65     1025.27     28.62 o
   0  -3   9     4120.60     4167.15     42.01 o
   1  -3   9     5772.42     5569.06     51.28 o
   2  -3   9     2757.01     2770.39     30.78 o
   3  -3   9      247.43      269.22      6.67 o
   4  -3   9      916.49      976.83     14.38 o
   5  -3   9      332.70      344.33      8.75 o
   6  -3   9      644.57      694.97     12.57 o
   7  -3   9      285.72      275.14      7.85 o
   8  -3   9     1736.63     1713.46     36.97 o
   9  -3   9     1748.25     1722.18     30.76 o
  10  -3   9      846.79      822.15     19.14 o
  11  -3   9       29.55       26.44      8.33 o
  -9  -2   9      531.69      615.12     21.81 o
  -8  -2   9        5.94        9.87      4.06 o
  -7  -2   9       37.53       38.79      6.82 o
  -6  -2   9      608.89      625.53     15.53 o
  -5  -2   9        0.04        4.42      2.76 o
  -4  -2   9      241.34      238.37      7.45 o
  -3  -2   9     2149.71     2148.83     28.43 o
  -2  -2   9      210.02      223.22      9.40 o
  -1  -2   9     7464.14     7197.29     90.58 o
   0  -2   9     1026.26     1063.19     18.95 o
   1  -2   9      627.01      617.61      7.46 o
   2  -2   9      847.36      955.02     18.42 o
   3  -2   9      582.17      621.43     10.19 o
   4  -2   9       57.46       71.70      3.87 o
   5  -2   9     1581.41     1580.31     23.80 o
   6  -2   9     3254.89     3186.26     35.37 o
   7  -2   9     3786.46     3767.55     52.42 o
   8  -2   9      318.85      327.31      9.70 o
   9  -2   9      183.52      173.57     10.90 o
  10  -2   9      450.00      472.34     14.00 o
  11  -2   9      280.21      284.20     11.14 o
  -9  -1   9      323.67      341.43     17.77 o
  -8  -1   9      128.26      114.19     10.80 o
  -7  -1   9      201.58      208.50     12.50 o
  -6  -1   9     7073.67     6789.09     88.78 o
  -5  -1   9     4534.71     4710.15     54.55 o
  -4  -1   9     8839.64     8568.52     92.34 o
  -3  -1   9      822.12      780.21     13.68 o
  -2  -1   9     1618.56     1590.60     22.02 o
  -1  -1   9      579.99      525.10     12.10 o
   0  -1   9      120.82      135.46      5.69 o
   1  -1   9     3775.30     3742.00     52.73 o
   2  -1   9     4684.89     4890.85     46.82 o
   3  -1   9     1988.28     1733.57     35.97 o
   4  -1   9     2807.14     2781.38     30.45 o
   5  -1   9       46.10       56.63      3.53 o
   6  -1   9      454.52      450.60     10.97 o
   7  -1   9      554.59      576.09     11.83 o
   8  -1   9      802.24      798.84     17.47 o
   9  -1   9      323.46      305.92     14.80 o
  10  -1   9     2295.93     2334.13     38.54 o
  11  -1   9      868.92      883.33     17.81 o
  12  -1   9      647.79      623.36     15.93 o
  -9   0   9     1110.62     1214.44     33.48 o
  -8   0   9     3361.37     3258.38     79.94 o
  -7   0   9      164.77      182.42     11.50 o
  -6   0   9      539.25      527.34     18.48 o
  -5   0   9      187.71      189.22      8.26 o
  -4   0   9      554.07      528.30     10.62 o
  -3   0   9      492.65      461.13      9.31 o
  -2   0   9      385.79      383.72      8.50 o
  -1   0   9     5917.67     5871.86     85.04 o
   0   0   9    10762.98    11006.71    115.70 o
   1   0   9     3741.66     3673.03     42.65 o
   2   0   9     4340.60     4486.00     44.69 o
   3   0   9      439.48      483.96      8.11 o
   4   0   9       19.53       40.11      2.53 o
   5   0   9      528.60      566.73      8.78 o
   6   0   9      212.10      206.23      5.82 o
   7   0   9     4578.79     4550.06     47.52 o
   8   0   9     2491.20     2476.66     38.37 o
   9   0   9      263.27      302.19      9.10 o
  10   0   9      174.44      164.15     10.77 o
  11   0   9      147.83      145.62      7.61 o
  12   0   9        0.56       -1.65      3.47 o
  -9   1   9      163.95      189.03     17.27 o
  -8   1   9      614.01      588.80     20.90 o
  -7   1   9       42.06       25.14      6.60 o
  -6   1   9      633.05      582.61     25.66 o
  -5   1   9      914.57      920.15     18.42 o
  -4   1   9     5271.23     5253.23     68.85 o
  -3   1   9     6466.93     6204.29     77.50 o
  -2   1   9     7766.07     7677.31     74.47 o
  -1   1   9        0.99        7.39      1.53 o
   0   1   9      385.22      399.17      8.23 o
   1   1   9      975.39      929.14     13.98 o
   2   1   9      217.81      203.89      7.00 o
   3   1   9     1309.19     1264.73     12.76 o
   4   1   9     5477.01     5405.68     48.73 o
   5   1   9     5002.33     4948.48     45.36 o
   6   1   9     5810.77     5761.97     53.02 o
   7   1   9      342.90      335.07      8.21 o
   8   1   9      134.87      142.76      5.76 o
   9   1   9      189.91      196.26      8.55 o
  10   1   9       17.59       15.67      3.38 o
  11   1   9      193.81      187.96      8.13 o
  12   1   9     2280.50     2199.32     37.90 o
  -9   2   9      134.60      116.61     14.80 o
  -8   2   9      204.47      187.59     13.91 o
  -7   2   9      460.62      484.89     21.71 o
  -6   2   9      766.49      756.42     22.30 o
  -5   2   9     1964.84     1806.06     31.13 o
  -4   2   9      343.80      372.24      8.02 o
  -3   2   9      665.83      667.33     10.88 o
  -2   2   9      956.00     1009.52     11.93 o
  -1   2   9      567.23      611.16      8.44 o
   0   2   9      160.15      150.66      4.30 o
   1   2   9     3198.05     3007.02     31.22 o
   2   2   9     5560.71     5134.44     50.38 o
   3   2   9     8035.11     8155.58     77.57 o
   4   2   9       34.54       37.56      2.21 o
   5   2   9       68.20       63.98      4.21 o
   6   2   9      309.01      322.52      7.40 o
   7   2   9      599.17      563.75      8.76 o
   8   2   9      652.70      656.71     11.16 o
   9   2   9     2256.28     2267.93     36.09 o
  10   2   9     1742.13     1724.74     30.38 o
  11   2   9      612.98      640.73     16.63 o
  12   2   9      604.39      574.84     16.22 o
  13   2   9      131.14      122.52      8.69 o
  -9   3   9     1254.75     1307.32     34.87 o
  -8   3   9     1785.23     1874.64     78.96 o
  -7   3   9      419.31      401.53     16.39 o
  -6   3   9      703.10      628.34     16.51 o
  -5   3   9      771.39      804.76     18.22 o
  -4   3   9     2250.38     2297.45     30.22 o
  -3   3   9      707.41      752.72     11.72 o
  -2   3   9     5642.92     5577.96     55.59 o
  -1   3   9     3742.68     3732.19     38.62 o
   0   3   9       16.46       14.09      1.56 o
   1   3   9        6.55        7.51      1.88 o
   2   3   9     1832.09     2058.75     24.76 o
   3   3   9       86.22       65.07      4.06 o
   4   3   9       94.84      127.22      3.27 o
   5   3   9     2996.21     3016.31     28.94 o
   6   3   9     5034.02     5078.07     46.37 o
   7   3   9     4974.16     4872.57     45.13 o
   8   3   9     2783.96     2821.25     31.00 o
   9   3   9      353.01      378.58     11.37 o
  10   3   9       57.87       52.23      5.60 o
  11   3   9       57.40       66.50      6.44 o
  12   3   9      399.02      391.57     13.03 o
  13   3   9      652.42      656.51     17.69 o
  -8   4   9       34.21       42.86      8.00 o
  -7   4   9       15.21       17.66      6.77 o
  -6   4   9      678.20      696.99     17.65 o
  -5   4   9     3129.35     3127.10     62.48 o
  -4   4   9     4102.04     4174.39     39.15 o
  -3   4   9     5406.96     5378.99     76.88 o
  -2   4   9     1763.10     1824.88     21.64 o
  -1   4   9        3.67        9.46      1.95 o
   0   4   9      462.43      462.77      6.24 o
   1   4   9       60.15       41.20      2.83 o
   2   4   9      751.20      710.61     21.08 o
   3   4   9    12942.12    13097.13    134.83 o
   4   4   9     6154.11     6308.71     59.81 o
   5   4   9     2790.03     2719.76     28.77 o
   6   4   9      234.09      244.96      5.30 o
   7   4   9       66.48       66.06      3.34 o
   8   4   9     1607.63     1656.12     20.29 o
   9   4   9      360.69      323.40     10.23 o
  10   4   9      663.79      634.71     18.59 o
  11   4   9     1556.34     1517.34     35.24 o
  12   4   9      705.71      773.81     18.92 o
  13   4   9      986.71      999.07     32.17 o
  -8   5   9     2852.77     2955.84     49.61 o
  -7   5   9     1632.68     1624.13     53.17 o
  -6   5   9     2570.03     2615.91     52.23 o
  -5   5   9      566.32      538.35     14.60 o
  -4   5   9      569.23      579.77      8.51 o
  -3   5   9      222.55      232.32      6.21 o
  -2   5   9       38.99       48.21      3.08 o
  -1   5   9     3853.56     3891.50     42.00 o
   0   5   9     3416.00     3413.77     30.32 o
   1   5   9     5123.99     5225.71     44.48 o
   2   5   9     2971.36     2883.72     30.52 o
   3   5   9       24.49       37.03      3.32 o
   4   5   9      924.67     1012.89     14.66 o
   5   5   9      430.08      415.22      7.20 o
   6   5   9     1546.03     1480.04     28.63 o
   7   5   9      952.22      934.88     12.05 o
   8   5   9     2356.47     2357.92     24.59 o
   9   5   9     6449.63     6595.90     84.93 o
  10   5   9     2019.14     2020.29     33.61 o
  11   5   9       34.93       41.14      5.30 o
  12   5   9      701.01      678.02     21.63 o
  13   5   9      263.90      280.54     11.88 o
  -8   6   9       94.03      101.40     12.34 o
  -7   6   9      325.31      305.61     15.31 o
  -6   6   9     1066.03     1104.82     23.63 o
  -5   6   9      353.01      362.92     12.26 o
  -4   6   9        1.98        4.79      2.44 o
  -3   6   9     3109.49     3076.65     35.47 o
  -2   6   9     1584.33     1547.98     20.32 o
  -1   6   9     1839.63     1808.12     20.14 o
   0   6   9      195.28      193.69      4.50 o
   1   6   9     3004.04     3156.82     28.27 o
   2   6   9       45.09       58.37      3.57 o
   3   6   9     1192.97     1118.91     13.81 o
   4   6   9     1534.23     1508.35     22.96 o
   5   6   9     6752.71     6478.48     54.67 o
   6   6   9     2888.63     2832.68     41.25 o
   7   6   9     2224.27     2317.28     29.47 o
   8   6   9       87.38       91.97      5.05 o
   9   6   9        0.69       -1.89      1.89 o
  10   6   9       43.82       54.57      5.64 o
  11   6   9       87.67       79.32      6.79 o
  12   6   9      322.80      280.33     40.47 o
  13   6   9     1003.69     1020.11     26.19 o
  -7   7   9      323.25      341.49     24.67 o
  -6   7   9     1344.54     1311.49     33.30 o
  -5   7   9     1830.38     1834.76     40.19 o
  -4   7   9     3654.92     3748.32     54.28 o
  -3   7   9      186.28      192.20      4.66 o
  -2   7   9      373.60      373.98      8.23 o
  -1   7   9      363.90      397.86      6.21 o
   0   7   9        1.33        4.48      1.23 o
   1   7   9      461.26      448.63      8.61 o
   2   7   9     9882.87    10083.54    144.42 o
   3   7   9     4936.07     4919.82     57.03 o
   4   7   9     2840.79     2775.59     34.71 o
   5   7   9     1045.33     1112.32     13.91 o
   6   7   9      774.03      785.21     10.76 o
   7   7   9     1340.84     1383.05     17.56 o
   8   7   9      125.32      129.54      4.83 o
   9   7   9     1434.87     1326.33     20.17 o
  10   7   9     6102.96     5987.51     99.45 o
  11   7   9     2897.78     2997.04     46.72 o
  12   7   9     1863.57     1849.94     41.52 o
  13   7   9      331.76      322.28     12.61 o
  -7   8   9      483.62      536.91     32.57 o
  -6   8   9      221.14      213.18     19.74 o
  -5   8   9       66.63       61.19     11.84 o
  -4   8   9       81.73       77.62      8.70 o
  -3   8   9       13.31       16.05      3.50 o
  -2   8   9     1396.91     1413.31     18.36 o
  -1   8   9     2854.09     2924.59     24.98 o
   0   8   9     5404.88     5371.14     42.78 o
   1   8   9     1896.89     1896.96     20.18 o
   2   8   9      130.83      145.82      5.00 o
   3   8   9       37.35       54.43      3.58 o
   4   8   9       14.80       13.46      2.60 o
   5   8   9      125.60      136.79      5.22 o
   6   8   9      171.09      170.98      5.23 o
   7   8   9     3171.65     3238.16     33.01 o
   8   8   9     2881.16     2895.22     32.38 o
   9   8   9      143.19      196.49      9.88 o
  10   8   9      234.11      252.50     11.80 o
  12   8   9      496.79      492.40     14.98 o
  13   8   9      128.28      143.82      9.58 o
  -6   9   9       63.80       70.07     14.80 o
  -5   9   9      546.53      554.67     30.60 o
  -4   9   9     3026.43     2897.72     86.85 o
  -3   9   9     1655.08     1715.32     40.02 o
  -2   9   9     2098.25     2095.46     50.21 o
  -1   9   9      102.11      107.77      5.05 o
   0   9   9     1027.97     1004.32     32.01 o
   1   9   9      236.90      223.82      5.79 o
   2   9   9      110.19      109.44      6.55 o
   3   9   9     1593.93     1587.51     22.29 o
   4   9   9     2642.27     2493.29     42.17 o
   5   9   9     4940.14     4979.61     58.69 o
   6   9   9     3043.53     2913.13     32.81 o
   7   9   9      216.52      252.93      6.78 o
   8   9   9      760.50      739.03     11.48 o
   9   9   9      465.68      488.85     11.08 o
  10   9   9        1.66        1.31      3.32 o
  11   9   9      171.58      185.25      9.00 o
  12   9   9     1553.43      669.16     30.60 o
  13   9   9     2679.68     2551.28     84.91 o
  -6  10   9     1267.65     1352.14     55.27 o
  -5  10   9     1998.74     1932.47     67.11 o
  -4  10   9       54.11       53.30     11.84 o
  -3  10   9      831.19      877.05     21.04 o
  -2  10   9       16.30       16.69      4.49 o
  -1  10   9       35.83       31.29      4.97 o
   0  10   9      890.91      845.25     15.28 o
   1  10   9     5607.58     5566.99     67.17 o
   2  10   9     2796.80     2757.66     42.21 o
   3  10   9     1980.70     1999.42     26.84 o
   4  10   9      193.61      185.33      7.90 o
   5  10   9      153.13      162.74      5.96 o
   6  10   9       16.35       23.40      3.03 o
   7  10   9       45.16       12.19      2.67 o
   8  10   9     1215.48     1128.21     15.25 o
   9  10   9     4154.75     4104.06     41.83 o
  10  10   9     1208.77     1273.97     20.44 o
  11  10   9     1707.25     1713.85     30.96 o
  12  10   9       20.80       13.92      4.77 o
  13  10   9       10.62        2.20      4.18 o
  -5  11   9        2.12        5.92      7.90 o
  -4  11   9       30.05       30.60     10.86 o
  -3  11   9      371.75      388.86     25.66 o
  -2  11   9     3816.33     3787.70     99.68 o
  -1  11   9     4156.62     4163.26     64.89 o
   0  11   9     1171.07     1185.83     25.12 o
   1  11   9      311.09      304.51      8.72 o
   2  11   9        4.16        6.71      3.07 o
   3  11   9      724.87      757.75     28.62 o
   4  11   9      978.25      945.25     19.56 o
   5  11   9     1298.80     1272.61     19.83 o
   6  11   9     5113.22     4938.46     51.92 o
   7  11   9     3481.48     3524.52     39.55 o
   8  11   9     2618.02     2448.87     30.05 o
   9  11   9      312.24      304.84      7.41 o
  10  11   9      474.87      450.78     11.41 o
  11  11   9       81.61       90.15      7.36 o
  12  11   9       12.29       14.24      4.86 o
  13  11   9      170.46      158.71     11.44 o
  -4  12   9      508.75      557.63     32.57 o
  -3  12   9      512.62      475.72     29.61 o
  -2  12   9       42.98       46.07      7.58 o
  -1  12   9      366.08      380.06     15.87 o
   0  12   9      348.63      362.71     20.23 o
   1  12   9      178.38      198.62     11.10 o
   2  12   9      642.75      604.79     15.34 o
   3  12   9     3276.55     3329.44     50.95 o
   4  12   9      751.73      738.19     17.40 o
   5  12   9     2456.97     2565.07     41.81 o
   6  12   9      662.58      702.53     20.98 o
   7  12   9      407.68      408.41      8.84 o
   8  12   9      167.76      195.43      8.69 o
   9  12   9        9.30        6.86      2.95 o
  10  12   9      500.74      512.98     12.19 o
  11  12   9     1107.25     1040.51     22.60 o
  12  12   9     2176.96     2139.37     37.41 o
  -3  13   9      271.10      278.32     23.69 o
  -2  13   9        1.32       -2.68      4.93 o
  -1  13   9      602.30      619.22     21.07 o
   0  13   9     2045.29     2067.36     44.69 o
   1  13   9     2458.30     2368.84     48.90 o
   2  13   9      864.98      908.01     33.56 o
   3  13   9       82.31       96.20      8.88 o
   4  13   9     1149.13     1072.51     25.41 o
   5  13   9      376.07      348.40     13.20 o
   6  13   9      195.54      173.28     10.40 o
   7  13   9      618.85      619.21     13.76 o
   8  13   9     1627.71     1646.53     27.84 o
   9  13   9     2454.66     2489.32     39.29 o
  10  13   9      727.90      716.20     17.81 o
  11  13   9      799.49      857.57     20.13 o
  12  13   9      138.56      148.41      9.83 o
  -3  14   9     1199.28     1323.52     56.26 o
  -2  14   9     1692.26     1772.97     41.96 o
  -1  14   9      371.11      376.87     17.28 o
   0  14   9      580.81      595.50     21.33 o
   1  14   9      130.29      124.44     15.79 o
   2  14   9        3.66        0.00      4.89 o
   3  14   9        0.65       10.86      6.91 o
   4  14   9     1131.53     1069.60     26.41 o
   5  14   9     2470.49     2416.66     50.34 o
   6  14   9     3495.99     3459.91     62.46 o
   7  14   9      885.10      882.74     30.15 o
   8  14   9       24.35       27.22      6.84 o
   9  14   9      127.48      102.73      9.40 o
  10  14   9      442.87      481.76     17.45 o
  11  14   9      371.13      432.80     17.45 o
  -1  15   9      229.42      225.19     37.01 o
   0  15   9       55.30       54.17      9.87 o
   1  15   9     1021.02     1039.51     29.79 o
   2  15   9     2255.63     2325.41     50.31 o
   3  15   9      532.86      488.55     25.66 o
   4  15   9     3446.01     3314.22     86.85 o
   5  15   9      152.18      135.79     10.40 o
   6  15   9        7.65        3.38      4.74 o
   7  15   9      678.48      652.51     37.01 o
   8  15   9      207.66      207.06      8.38 o
   9  15   9        7.48        5.43      4.89 o
  10  15   9     1498.43     1475.50     34.18 o
  11  15   9     2072.19     2099.07     45.71 o
   0  16   9      855.96      887.81     28.38 o
   1  16   9      225.13      231.95     14.61 o
   2  16   9       97.39       89.98     10.40 o
   3  16   9      681.95      579.35     29.61 o
   4  16   9       18.74       36.52     10.86 o
   5  16   9       11.88        8.88      6.91 o
   6  16   9      903.72      878.40     36.52 o
   7  16   9     1489.47     1382.73     48.36 o
   8  16   9     2521.88     2511.78     38.62 o
   9  16   9     1195.47     1265.05     29.36 o
  10  16   9        9.35       10.36      6.28 o
   2  17   9       69.38       55.65      9.40 o
   3  17   9      280.25      230.95     19.74 o
   4  17   9     1354.59     1392.60     49.35 o
   5  17   9     1771.32     1804.17     59.22 o
   6  17   9      344.95      351.36     23.69 o
   7  17   9       79.96      101.66     14.80 o
   8  17   9      175.21      170.74     18.75 o
  -4 -11  10     1349.46     1467.61     52.31 o
  -3 -11  10      650.30      629.32     18.62 o
  -2 -11  10       18.30       14.40      5.66 o
  -1 -11  10       96.24       88.24      8.99 o
   0 -11  10       86.32       85.28      7.69 o
   1 -11  10       22.30       31.38      5.95 o
   2 -11  10      600.16      635.20     17.81 o
  -5 -10  10       12.70       18.38      6.89 o
  -4 -10  10      618.75      626.35     15.66 o
  -3 -10  10       62.07       66.05      5.03 o
  -2 -10  10      392.16      385.87     14.42 o
  -1 -10  10     2953.74     2875.87     54.62 o
   0 -10  10     1705.11     1677.23     31.04 o
   1 -10  10     1392.34     1487.34     28.81 o
   2 -10  10      986.33     1001.12     22.38 o
   3 -10  10       14.72       14.24      4.86 o
   4 -10  10        8.22        9.83      4.38 o
  -6  -9  10      503.49      517.07     14.50 o
  -5  -9  10       35.94       29.61      5.36 o
  -4  -9  10      382.50      380.86     13.65 o
  -3  -9  10     2401.15     2420.15     29.81 o
  -2  -9  10     1356.86     1347.63     19.79 o
  -1  -9  10      385.03      400.66     10.47 o
   0  -9  10      244.55      237.61     16.28 o
   1  -9  10     1099.01     1112.22     23.26 o
   2  -9  10      764.84      785.74     19.14 o
   3  -9  10      162.89      169.01      9.23 o
   4  -9  10      402.39      422.35     23.98 o
   5  -9  10     1024.47     1071.05     62.67 o
   6  -9  10      868.97      878.40     35.53 o
  -7  -8  10     1790.94     1888.71     36.27 o
  -6  -8  10     2351.69     2423.51     35.99 o
  -5  -8  10     2020.62     2021.87     31.32 o
  -4  -8  10      399.75      404.87     13.86 o
  -3  -8  10       92.34       79.91      6.39 o
  -2  -8  10      862.33      851.25     14.40 o
  -1  -8  10      268.88      277.17      8.14 o
   0  -8  10      207.76      202.78      8.03 o
   1  -8  10     1649.46     1641.12     25.48 o
   2  -8  10      824.17      850.01     16.62 o
   3  -8  10      446.78      461.22     14.05 o
   4  -8  10       85.77       92.41      9.07 o
   5  -8  10       23.92       37.57      5.70 o
   6  -8  10      254.98      251.01     10.80 o
   7  -8  10       32.14       34.38      6.87 o
  -7  -7  10      119.08       94.59     10.80 o
  -6  -7  10      163.18      181.82     10.26 o
  -5  -7  10      227.48      223.32     14.39 o
  -4  -7  10      266.05      262.12     10.80 o
  -3  -7  10      882.24      886.68     31.96 o
  -2  -7  10     2255.27     2263.53     27.57 o
  -1  -7  10     5888.20     5767.10     77.45 o
   0  -7  10     4237.43     4356.82     47.39 o
   1  -7  10     5189.78     4988.75     53.56 o
   2  -7  10       13.72       15.99      3.20 o
   3  -7  10        1.95        2.56      3.00 o
   4  -7  10      239.03      248.85      8.75 o
   5  -7  10       65.63       53.84      7.30 o
   6  -7  10      311.02      320.34     15.92 o
   7  -7  10     1834.11     1730.55     39.06 o
   8  -7  10     1217.55     1228.96     36.02 o
  -8  -6  10      321.00      330.28     13.65 o
  -7  -6  10      118.37      117.83      9.30 o
  -6  -6  10      350.46      389.84     18.66 o
  -5  -6  10     1442.59     1387.43     26.54 o
  -4  -6  10     3601.65     3526.20     52.14 o
  -3  -6  10     2474.79     2519.31     36.52 o
  -2  -6  10      678.85      675.35     13.57 o
  -1  -6  10     1327.45     1289.16     17.18 o
   0  -6  10      424.91      406.90      8.78 o
   1  -6  10      228.69      237.31      8.03 o
   2  -6  10      556.00      609.51     11.60 o
   3  -6  10      636.75      624.61     15.71 o
   4  -6  10     2273.80     2279.83     31.69 o
   5  -6  10     1822.16     1905.37     32.28 o
   6  -6  10      906.09      891.66     17.02 o
   7  -6  10        4.62        7.90      6.91 o
   8  -6  10      138.38      126.97     16.28 o
  -8  -5  10      817.86      878.97     21.78 o
  -7  -5  10      651.05      629.96     17.77 o
  -6  -5  10     2151.17     2121.21     36.47 o
  -5  -5  10      935.59      931.71     17.93 o
  -4  -5  10        1.21        6.89      3.40 o
  -3  -5  10     1682.68     1638.82     31.53 o
  -2  -5  10      788.12      767.79     16.11 o
  -1  -5  10       93.02       95.05      5.78 o
   0  -5  10     1773.89     1716.42     21.80 o
   1  -5  10     3006.09     2951.80     34.91 o
   2  -5  10     5152.31     5087.87     50.55 o
   3  -5  10      682.58      719.36     11.98 o
   4  -5  10       11.46       14.84      2.89 o
   5  -5  10      332.20      341.22     11.47 o
   6  -5  10      557.22      554.02     12.70 o
   7  -5  10       58.69       69.04      5.54 o
   8  -5  10     1064.89     1053.36     22.58 o
   9  -5  10     1023.26     1031.07     60.70 o
  -8  -4  10      459.54      457.58     26.90 o
  -7  -4  10        9.57       14.21      4.92 o
  -6  -4  10      368.04      361.18     22.22 o
  -5  -4  10       88.02      112.34      6.75 o
  -4  -4  10        3.30        9.01      3.38 o
  -3  -4  10     5116.72     4942.46     67.21 o
  -2  -4  10     1823.84     1821.95     36.63 o
  -1  -4  10      983.19      981.19     19.90 o
   0  -4  10      343.94      351.91      7.51 o
   1  -4  10        7.09        7.69      2.45 o
   2  -4  10      142.98      170.23      5.87 o
   3  -4  10      493.14      469.06      9.67 o
   4  -4  10        1.34        0.20      2.28 o
   5  -4  10     1514.76     1519.03     21.68 o
   6  -4  10     2438.12     2464.04     35.15 o
   7  -4  10     1463.78     1478.76     23.19 o
   8  -4  10     1792.51     1829.90     71.06 o
   9  -4  10      193.91      213.75      9.83 o
  10  -4  10      163.08      184.10      9.55 o
  -8  -3  10       47.62       28.69      5.55 o
  -7  -3  10      281.28      288.54     11.46 o
  -6  -3  10      510.61      519.85     14.65 o
  -5  -3  10     4074.24     3991.51     48.92 o
  -4  -3  10     3953.97     3882.26     47.43 o
  -3  -3  10     1238.93     1188.11     31.43 o
  -2  -3  10     1675.79     1616.43     27.11 o
  -1  -3  10      152.20      160.37      7.74 o
   0  -3  10       68.82       66.54      5.64 o
   1  -3  10        4.59       10.86      2.99 o
   2  -3  10      869.54      882.84     18.52 o
   3  -3  10     5237.29     5257.85     54.28 o
   4  -3  10     2976.70     2912.44     33.09 o
   5  -3  10     2162.07     2214.80     26.74 o
   6  -3  10        9.63       16.27      3.85 o
   7  -3  10       39.88       36.12      3.84 o
   8  -3  10      423.15      419.02     13.83 o
   9  -3  10       18.82       25.03      6.13 o
  10  -3  10       24.98       29.52      5.06 o
  -8  -2  10     1556.18     1643.45     30.86 o
  -7  -2  10     3445.82     3411.49     61.05 o
  -6  -2  10     3023.84     2979.91     45.59 o
  -5  -2  10      138.67      151.85      8.51 o
  -4  -2  10       11.03        6.53      3.18 o
  -3  -2  10      568.79      564.23     12.05 o
  -2  -2  10      368.13      363.45     10.95 o
  -1  -2  10     5604.33     5505.79     71.96 o
   0  -2  10     7641.23     7373.72     81.28 o
   1  -2  10     3352.62     3407.99     47.65 o
   2  -2  10      195.30      157.26      4.78 o
   3  -2  10       18.04       16.47      2.60 o
   4  -2  10     1041.08     1034.84     14.90 o
   5  -2  10        6.80        9.60      2.68 o
   6  -2  10       39.54       40.83      3.69 o
   7  -2  10     4835.11     4788.08     70.52 o
   8  -2  10     2464.64     2517.00     45.80 o
   9  -2  10     2272.44     2309.88     47.10 o
  10  -2  10     1125.37     1160.06     24.10 o
  11  -2  10       51.98       58.32      6.63 o
  -9  -1  10       55.81       63.79      9.40 o
  -8  -1  10       28.13       28.94      5.18 o
  -7  -1  10      335.05      383.34     12.17 o
  -6  -1  10      911.50      888.51     32.51 o
  -5  -1  10      105.67      104.88      5.77 o
  -4  -1  10     1128.34     1074.43     17.47 o
  -3  -1  10     3374.13     3314.59     40.51 o
  -2  -1  10     3888.76     3860.18     45.61 o
  -1  -1  10     3185.17     3162.15     53.95 o
   0  -1  10      373.24      392.02      9.41 o
   1  -1  10        1.13        0.09      2.54 o
   2  -1  10      838.91      781.96     10.93 o
   3  -1  10        0.13        5.61      2.50 o
   4  -1  10     2104.19     2025.30     23.81 o
   5  -1  10     1993.33     2021.48     24.35 o
   6  -1  10     2051.53     2033.85     24.70 o
   7  -1  10     3261.60     3221.84     46.50 o
   8  -1  10        5.24        9.92      3.58 o
   9  -1  10      475.98      464.89     13.48 o
  10  -1  10      282.01      278.10     10.98 o
  11  -1  10      113.70      111.66      7.25 o
  -8   0  10        3.48       13.87     15.30 o
  -7   0  10     1794.51     1802.50     49.84 o
  -6   0  10     1799.92     1757.74     29.88 o
  -5   0  10     1553.25     1497.26     21.97 o
  -4   0  10       13.70       21.82      8.58 o
  -3   0  10     1561.50     1588.66     22.18 o
  -2   0  10     1283.84     1266.56     21.21 o
  -1   0  10      449.09      463.00     11.28 o
   0   0  10       46.22       65.53      4.40 o
   1   0  10     2825.88     2788.99     34.50 o
   2   0  10     4232.91     3871.99     52.08 o
   3   0  10      723.32      700.53     12.26 o
   4   0  10     1277.88     1203.07     15.86 o
   5   0  10      129.46      140.09      4.47 o
   6   0  10     1443.91     1443.85     17.11 o
   7   0  10      238.49      237.68      7.52 o
   8   0  10        0.16        3.89      2.56 o
   9   0  10     2493.52     2525.60     34.91 o
  10   0  10     2743.38     2766.23     44.45 o
  11   0  10     2834.99     2824.31     39.59 o
  12   0  10     1692.91     1694.37     27.82 o
  -8   1  10     3019.40     2996.53     60.34 o
  -7   1  10      184.00      165.79     12.50 o
  -6   1  10      123.44      132.20     10.80 o
  -5   1  10      109.12       95.55      9.07 o
  -4   1  10      715.28      738.83     16.21 o
  -3   1  10       49.21       51.39      4.92 o
  -2   1  10     5779.16     5580.99     84.28 o
  -1   1  10     3335.62     3325.45     35.00 o
   0   1  10     6925.98     6812.42     66.25 o
   1   1  10     2615.20     2562.52     31.88 o
   2   1  10        0.76       11.23      6.13 o
   3   1  10      103.19      106.24      6.18 o
   4   1  10       28.64       31.53      4.99 o
   5   1  10        1.74        0.90      1.83 o
   6   1  10     1092.77     1097.74     15.35 o
   7   1  10     3258.12     3211.02     32.42 o
   8   1  10     3048.90     3055.30     44.36 o
   9   1  10      331.24      316.26      9.25 o
  10   1  10      254.20      246.24      8.71 o
  11   1  10       15.33       23.35      4.86 o
  12   1  10       52.90       55.41      6.68 o
  -8   2  10       25.06       34.30      8.00 o
  -7   2  10      113.18      118.01     21.22 o
  -6   2  10      601.34      571.87     19.50 o
  -5   2  10     1983.60     1952.59     40.79 o
  -4   2  10     8123.17     8106.41     90.33 o
  -3   2  10     4066.83     4012.53     38.13 o
  -2   2  10     2108.72     2107.23     21.88 o
  -1   2  10      144.53      152.34      4.28 o
   0   2  10       46.15       40.09      2.52 o
   1   2  10      560.55      561.63     10.63 o
   2   2  10     1338.60     1360.57     18.94 o
   3   2  10     4052.31     4036.52     46.00 o
   4   2  10     4504.61     4413.44     37.55 o
   5   2  10     5894.96     5786.78     52.42 o
   6   2  10     4657.10     4718.36     43.96 o
   7   2  10     3423.23     3385.68     36.87 o
   8   2  10      834.04      838.98     13.29 o
   9   2  10      552.50      554.59     14.43 o
  10   2  10      116.62      120.74      7.94 o
  11   2  10      243.89      236.89     13.26 o
  12   2  10     1262.94     1339.85     31.30 o
  -8   3  10      819.87      891.16     27.56 o
  -7   3  10     1526.56     1518.29     55.76 o
  -6   3  10     2311.86     2397.14     40.39 o
  -5   3  10      529.94      545.11     15.98 o
  -4   3  10       60.76       78.28      5.00 o
  -3   3  10     1108.75     1060.77     15.24 o
  -2   3  10       76.92       81.42      3.20 o
  -1   3  10      534.42      550.98      7.89 o
   0   3  10     2154.30     2098.51     19.86 o
   1   3  10     1488.73     1434.92     17.11 o
   2   3  10     3004.61     2804.20     32.93 o
   3   3  10     5368.44     5513.01     69.33 o
   4   3  10     1446.22     1394.00     16.50 o
   5   3  10      278.48      304.98      5.94 o
   6   3  10      135.56      128.54      4.67 o
   7   3  10       71.84       74.11      3.81 o
   8   3  10     1336.22     1366.96     16.55 o
   9   3  10     1924.68     1905.58    112.51 o
  10   3  10     2340.96     2366.43     38.56 o
  11   3  10     1235.08     1176.12     24.06 o
  12   3  10       25.36       31.63      5.49 o
  13   3  10      259.81      265.18     13.42 o
  -8   4  10      238.33      297.91     15.69 o
  -7   4  10      146.13      172.03     10.63 o
  -6   4  10     1012.17     1021.74     22.78 o
  -5   4  10      751.71      737.24     17.81 o
  -4   4  10      777.79      769.41     12.73 o
  -3   4  10     5927.43     5930.96     59.87 o
  -2   4  10     6241.94     6205.49     61.84 o
  -1   4  10     2802.55     2761.97     30.33 o
   0   4  10      190.50      178.85      3.94 o
   1   4  10      334.79      343.91      6.35 o
   2   4  10     1608.29     1583.16     18.73 o
   3   4  10      574.14      526.56     11.31 o
   4   4  10       38.88       25.54      3.19 o
   5   4  10     4209.63     4079.73     37.93 o
   6   4  10     6080.20     5988.38     54.17 o
   7   4  10     5346.43     5424.88     49.93 o
   8   4  10     4535.77     4420.04     42.12 o
   9   4  10      404.95      391.69     11.58 o
  10   4  10        0.71        1.27      3.32 o
  11   4  10       14.33       10.46      4.06 o
  12   4  10       73.94       81.91     11.17 o
  13   4  10     1167.42     1139.53     25.20 o
  -8   5  10       11.61        9.66      6.60 o
  -7   5  10       29.40       36.71     10.05 o
  -6   5  10      265.98      285.60     11.58 o
  -5   5  10     2528.08     2540.77     41.09 o
  -4   5  10     2029.40     2059.59     25.21 o
  -3   5  10     2628.07     2628.04     30.00 o
  -2   5  10        0.31        7.23      4.08 o
  -1   5  10      172.70      167.11      4.88 o
   0   5  10       78.60       73.45      2.65 o
   1   5  10      137.81      126.88      3.52 o
   2   5  10     1850.85     1814.54     23.84 o
   3   5  10     6150.55     6145.37     85.04 o
   4   5  10    11808.52    11630.54    140.17 o
   5   5  10     1988.21     2027.12     21.91 o
   6   5  10       50.02       46.38      3.16 o
   7   5  10       47.52       47.66      3.05 o
   8   5  10      138.41      127.36      4.79 o
   9   5  10       14.42       20.40      2.57 o
  10   5  10      484.80      517.37     17.41 o
  11   5  10     2746.53     2757.90     44.06 o
  12   5  10      833.38      882.22     27.63 o
  13   5  10      652.63      617.13     17.43 o
  -7   6  10     2670.45     2731.45     57.02 o
  -6   6  10      158.41      154.96     10.47 o
  -5   6  10      538.09      542.60     15.32 o
  -4   6  10      127.36      124.59      8.11 o
  -3   6  10      154.93      144.92      5.53 o
  -2   6  10       48.09       53.16      3.55 o
  -1   6  10     3329.03     3262.78     33.29 o
   0   6  10     6004.34     6084.62     47.92 o
   1   6  10     2647.91     2612.48     24.44 o
   2   6  10     2262.31     2318.63     25.66 o
   3   6  10        8.28       15.24      2.89 o
   4   6  10     1220.61     1200.63     24.01 o
   5   6  10     2565.49     2583.78     36.46 o
   6   6  10     2669.97     2543.66     31.07 o
   7   6  10     1471.69     1495.67     21.08 o
   8   6  10     3539.37     3563.90     40.66 o
   9   6  10     2864.76     2828.43     29.28 o
  10   6  10     2015.21     2013.21     33.81 o
  11   6  10        0.10        3.29      4.02 o
  12   6  10      139.60      132.11      8.84 o
  13   6  10      221.25      213.41     10.56 o
  -7   7  10       13.42        8.39      6.98 o
  -6   7  10      426.86      436.05     18.10 o
  -5   7  10        2.34        0.49      4.89 o
  -4   7  10     2747.27     2768.82     43.11 o
  -3   7  10     2401.15     2476.24     30.49 o
  -2   7  10     1221.23     1198.89     17.32 o
  -1   7  10     1305.43     1312.41     16.42 o
   0   7  10        2.41        7.96      3.56 o
   1   7  10      778.45      761.27     12.26 o
   2   7  10      609.37      602.72     11.05 o
   3   7  10      513.46      525.48     13.55 o
   4   7  10      762.03      751.82     17.24 o
   5   7  10     2481.40     2569.15     33.30 o
   6   7  10     2361.39     2254.46     28.20 o
   7   7  10     3085.89     3049.76     33.35 o
   8   7  10      168.78      142.11      8.97 o
   9   7  10      390.61      409.60      8.63 o
  10   7  10       49.10       57.71      6.06 o
  11   7  10       73.10       57.02      5.87 o
  12   7  10      271.12      259.11     25.93 o
  13   7  10      920.61      873.08     21.21 o
  -6   8  10     1071.74     1045.19     45.40 o
  -5   8  10      943.78      982.60     47.87 o
  -4   8  10     1507.07     1516.76     35.53 o
  -3   8  10      742.81      767.26     17.52 o
  -2   8  10       53.17       62.80      3.73 o
  -1   8  10      323.54      330.70      5.14 o
   0   8  10      546.09      540.72      7.18 o
   1   8  10     3899.11     3960.85     49.60 o
   2   8  10     7263.17     7216.89     81.56 o
   3   8  10     9525.90     9083.36    101.19 o
   4   8  10     7293.38     7274.74     82.87 o
   5   8  10        2.89        3.15      2.25 o
   6   8  10      360.56      362.43      7.42 o
   7   8  10      427.42      430.87      8.89 o
   8   8  10        9.46        8.32      2.36 o
   9   8  10     1322.06     1319.65     18.33 o
  10   8  10     2194.46     2177.31     43.27 o
  11   8  10     2554.13     2619.74     42.17 o
  12   8  10     1080.63     1088.86     33.21 o
  13   8  10       15.61        9.35      8.03 o
  -6   9  10       27.37       26.65     10.86 o
  -5   9  10       21.31        9.87      8.88 o
  -4   9  10        3.20        3.95      6.91 o
  -3   9  10      636.60      671.95     17.41 o
  -2   9  10     2925.25     3009.16     52.59 o
  -1   9  10     1085.70     1061.77     17.19 o
   0   9  10     2853.94     2881.61     37.46 o
   1   9  10      883.71      850.85     14.24 o
   2   9  10      129.30      130.48      5.17 o
   3   9  10        0.92        0.35      2.05 o
   4   9  10      145.79      145.14      5.73 o
   5   9  10     1317.95     1311.76     20.23 o
   6   9  10     4919.73     4922.92     58.98 o
   7   9  10     4316.67     4152.77     45.16 o
   8   9  10     4266.50     4304.14     47.29 o
   9   9  10      941.75      890.70     14.20 o
  10   9  10      649.33      593.37     12.79 o
  11   9  10       54.05       74.66      6.90 o
  12   9  10      584.75      620.94     20.20 o
  13   9  10        1.85        3.64      4.18 o
  -5  10  10     1902.71     1999.59     70.07 o
  -4  10  10     2080.38     2024.26     69.09 o
  -3  10  10     1106.03     1172.71     29.36 o
  -2  10  10      975.30     1012.12     22.74 o
  -1  10  10       53.84       57.57      6.06 o
   0  10  10      727.09      729.53     18.19 o
   1  10  10      886.26      875.97     15.61 o
   2  10  10      473.91      476.34     11.97 o
   3  10  10       51.13       62.50      9.12 o
   4  10  10     1667.16     1703.68     24.02 o
   5  10  10     1166.28     1131.80     18.18 o
   6  10  10     6653.33     6613.98     77.24 o
   7  10  10      930.11      845.18     13.33 o
   8  10  10       68.62       80.68      4.81 o
   9  10  10      307.23      297.39      7.38 o
  10  10  10       58.38       48.56      4.62 o
  11  10  10      755.57      744.14     18.04 o
  12  10  10     2473.47     2485.40     41.40 o
  13  10  10      684.35      667.30     22.30 o
  -5  11  10      795.69      819.18     41.45 o
  -4  11  10       79.69       88.83     15.79 o
  -3  11  10      279.67      274.38     21.71 o
  -2  11  10      524.37      511.64     18.25 o
  -1  11  10      916.84      956.39     25.83 o
   0  11  10      899.25      906.49     18.95 o
   1  11  10     1747.68     1700.57     25.85 o
   2  11  10     2355.70     2322.96     37.45 o
   3  11  10     2138.89     2073.07     34.43 o
   4  11  10        0.01        6.84      3.42 o
   5  11  10      287.55      265.54     10.68 o
   6  11  10       74.99       71.83      4.95 o
   7  11  10        3.89        7.97      2.66 o
   8  11  10      136.79      187.27      6.37 o
   9  11  10     1614.28     1681.86     27.53 o
  10  11  10     2043.27     2147.81     30.20 o
  11  11  10      837.73      840.22     19.56 o
  12  11  10       47.58       40.33      6.22 o
  13  11  10       59.80       39.70      6.63 o
  -4  12  10       10.00       15.79     10.86 o
  -3  12  10     1010.33      933.67     43.43 o
  -2  12  10     1230.54     1342.71     48.85 o
  -1  12  10     5521.55     5656.07     97.80 o
   0  12  10     1874.49     1853.35     40.89 o
   1  12  10      161.11      178.18      7.98 o
   2  12  10      132.08      116.88      6.81 o
   3  12  10      743.41      716.83     18.69 o
   4  12  10     1271.82     1230.61     27.11 o
   5  12  10     3087.63     2839.83     58.54 o
   6  12  10     3644.81     3592.53     55.15 o
   7  12  10     3170.47     2997.79     34.25 o
   8  12  10      671.54      684.20     12.29 o
   9  12  10      103.18       96.86      5.58 o
  10  12  10      475.43      503.33     13.86 o
  11  12  10        3.42        2.34      3.79 o
  12  12  10        9.13        4.68      4.48 o
  -3  13  10      233.10      246.74     23.69 o
  -2  13  10       42.91       41.65      7.58 o
  -1  13  10        5.94        3.52      7.40 o
   0  13  10        0.89       -4.89      4.89 o
   1  13  10       14.64        6.91      5.58 o
   2  13  10      474.02      496.53     13.76 o
   3  13  10      531.71      523.54     16.30 o
   4  13  10     1972.61     1923.63     86.85 o
   5  13  10     2164.23     2199.03     42.88 o
   6  13  10      174.91      128.12      8.99 o
   7  13  10      262.24      244.78     11.86 o
   8  13  10      551.03      603.03     13.94 o
   9  13  10       12.22        8.49      5.68 o
  10  13  10     1067.60     1137.44     22.79 o
  11  13  10     1052.95     1060.21     29.03 o
  12  13  10     2274.45     2283.36     46.88 o
  -2  14  10       41.04       26.65     11.84 o
  -1  14  10      453.03      492.67     19.66 o
   0  14  10     1695.39     1776.82     78.46 o
   1  14  10     3366.87     3493.43     67.59 o
   2  14  10     1807.79     1701.10     39.91 o
   3  14  10        0.94        4.93      6.42 o
   4  14  10       25.45       21.12      5.20 o
   5  14  10       99.57       95.50      8.70 o
   6  14  10       14.79       11.00      4.74 o
   7  14  10     1203.70     1105.88     27.56 o
   8  14  10     1442.27     1472.79     24.98 o
   9  14  10      425.35      435.72     12.61 o
  10  14  10      952.32      943.07     26.65 o
  11  14  10        3.29       -7.90      7.90 o
  -1  15  10       82.89      105.31     11.10 o
   0  15  10        4.76        0.75      5.90 o
   1  15  10       60.21       65.34      9.25 o
   2  15  10      370.80      339.20     16.58 o
   3  15  10      194.52      201.34     16.78 o
   4  15  10      285.63      298.44     15.79 o
   5  15  10     1218.03     1238.73     29.98 o
   6  15  10     1947.47     2009.78     42.18 o
   7  15  10      958.07      961.40     26.16 o
   8  15  10       26.95       11.35      5.58 o
   9  15  10        8.40        1.93      3.96 o
  10  15  10      343.25      391.35     15.31 o
  11  15  10       39.63       41.45     10.86 o
   0  16  10       37.33       34.19     12.83 o
   1  16  10      439.85      438.42     28.13 o
   2  16  10      970.67      954.46     32.57 o
   3  16  10     1194.88     1240.61     45.40 o
   4  16  10     1327.27     1233.70     45.40 o
   5  16  10        2.36        9.87      7.90 o
   6  16  10      243.24      247.27     16.78 o
   7  16  10      106.16      102.55      9.77 o
   8  16  10       46.08       50.74      8.00 o
   9  16  10      476.14      452.48     13.45 o
  10  16  10     1390.80     1515.42     33.58 o
   2  17  10      435.68      404.93     19.39 o
   3  17  10        7.01        6.03      6.17 o
   4  17  10        4.91       18.75      8.88 o
   5  17  10        0.11       -0.99      7.90 o
   6  17  10      732.56      740.22     34.54 o
   7  17  10      624.18      651.40     32.57 o
   8  17  10     2038.48     2103.22     65.14 o
  -4 -10  11      824.88      866.99     19.37 o
  -3 -10  11      274.83      294.55     15.69 o
  -2 -10  11        4.22        4.16      4.44 o
  -1 -10  11       12.80       11.84      4.93 o
   0 -10  11        1.84        3.10      4.74 o
   1 -10  11       19.33       29.79      5.49 o
   2 -10  11     2185.63     2196.35     38.33 o
   3 -10  11     1821.95     1902.34     35.12 o
  -5  -9  11        8.02        7.55      4.80 o
  -4  -9  11      141.02      130.03      8.26 o
  -3  -9  11      180.10      206.02      9.85 o
  -2  -9  11       61.00       63.77      4.69 o
  -1  -9  11      686.66      704.45     14.85 o
   0  -9  11      701.18      763.87     33.56 o
   1  -9  11      315.60      293.91     13.75 o
   2  -9  11     1071.58     1127.34     24.00 o
   3  -9  11      135.32      151.23      9.26 o
   4  -9  11      230.22      267.59     11.52 o
   5  -9  11       51.76       66.98      7.36 o
  -6  -8  11      121.78      126.93      8.58 o
  -5  -8  11      168.86      171.79      9.47 o
  -4  -8  11     1685.91     1652.86     31.72 o
  -3  -8  11     1327.44     1369.36     24.23 o
  -2  -8  11     1813.37     1832.21     28.99 o
  -1  -8  11      793.27      790.54     14.02 o
   0  -8  11      305.84      316.47      9.72 o
   1  -8  11        7.67        7.50      4.06 o
   2  -8  11       54.60       64.07      5.79 o
   3  -8  11      475.06      480.88     16.10 o
   4  -8  11      767.24      777.17     19.64 o
   5  -8  11     2493.55     2544.25     42.35 o
   6  -8  11      893.55     1000.78     39.48 o
  -6  -7  11     2283.54     2249.39     38.90 o
  -5  -7  11      695.98      640.42     15.63 o
  -4  -7  11      147.05      145.53      9.65 o
  -3  -7  11       49.71       60.76      5.72 o
  -2  -7  11        1.06        5.97      3.76 o
  -1  -7  11       62.12       55.37      4.03 o
   0  -7  11       14.44       17.63      3.61 o
   1  -7  11     1380.42     1400.85     22.44 o
   2  -7  11     1336.35     1345.02     22.15 o
   3  -7  11      324.81      342.94     10.20 o
   4  -7  11      290.65      285.59      9.47 o
   5  -7  11       52.90       59.08      8.11 o
   6  -7  11      257.34      217.22     27.89 o
   7  -7  11       19.48       25.71      6.60 o
  -7  -6  11       73.30       83.29      8.65 o
  -6  -6  11        0.90        1.17      3.90 o
  -5  -6  11       93.74       92.90      7.77 o
  -4  -6  11      291.41      306.89     11.94 o
  -3  -6  11        2.43        3.32      4.28 o
  -2  -6  11     1345.90     1373.06     23.18 o
  -1  -6  11      683.24      636.50     16.67 o
   0  -6  11     1554.82     1541.79     20.92 o
   1  -6  11      406.48      426.88     11.54 o
   2  -6  11      204.84      226.33      8.03 o
   3  -6  11      783.95      765.00     15.26 o
   4  -6  11      276.72      270.01      9.08 o
   5  -6  11       17.69       20.59      3.95 o
   6  -6  11     1625.54     1588.31     31.34 o
   7  -6  11     2805.31     2692.00    159.89 o
   8  -6  11     1127.78     1116.25     29.65 o
  -7  -5  11        0.29        0.87      4.92 o
  -6  -5  11      751.11      753.90     19.65 o
  -5  -5  11     2511.55     2451.18     34.99 o
  -4  -5  11     3105.94     3045.91     56.27 o
  -3  -5  11     1834.40     1792.12     33.08 o
  -2  -5  11      377.55      382.47     10.16 o
  -1  -5  11      129.43      131.32      7.14 o
   0  -5  11       77.14       71.58      4.14 o
   1  -5  11      173.15      172.38      6.97 o
   2  -5  11      535.82      538.25     11.95 o
   3  -5  11      602.64      604.17     11.69 o
   4  -5  11     1170.93     1177.43     20.51 o
   5  -5  11     1297.96     1326.75     21.70 o
   6  -5  11      747.88      771.44     15.66 o
   7  -5  11      621.81      668.94     16.90 o
   8  -5  11       37.70       43.39      7.68 o
   9  -5  11        1.96        3.76      5.45 o
  -8  -4  11     1349.52     1363.59     37.29 o
  -7  -4  11     1506.61     1465.32     41.48 o
  -6  -4  11     1252.84     1199.84     25.37 o
  -5  -4  11      742.96      749.28     15.73 o
  -4  -4  11        0.18        2.56      3.40 o
  -3  -4  11     1111.47     1076.49     21.97 o
  -2  -4  11      123.54      135.75      9.77 o
  -1  -4  11      592.41      553.19     14.57 o
   0  -4  11     6993.51     6770.43     76.96 o
   1  -4  11     3178.92     3144.84     35.16 o
   2  -4  11     7442.09     7174.48     80.43 o
   3  -4  11      493.97      512.35     10.28 o
   4  -4  11       76.93       75.95      4.73 o
   5  -4  11      649.03      649.02     15.64 o
   6  -4  11      265.62      272.42      8.86 o
   7  -4  11      202.31      217.02      9.49 o
   8  -4  11     1629.16     1594.90     29.62 o
   9  -4  11      761.41      749.33     18.99 o
  -8  -3  11      232.37      237.25     11.72 o
  -7  -3  11       10.11       10.22      4.77 o
  -6  -3  11      102.10      114.10      8.08 o
  -5  -3  11        1.39        1.08      3.47 o
  -4  -3  11      747.48      747.69     16.24 o
  -3  -3  11      382.81      385.26     10.31 o
  -2  -3  11     1540.64     1541.90     27.11 o
  -1  -3  11        5.84        6.65      3.26 o
   0  -3  11     1537.73     1465.76     42.83 o
   1  -3  11      396.46      361.05     11.52 o
   2  -3  11      355.97      345.71      8.69 o
   3  -3  11      192.62      225.05      8.83 o
   4  -3  11        2.86        7.73      2.60 o
   5  -3  11     2773.11     2755.39     32.30 o
   6  -3  11     4508.34     4550.19     54.87 o
   7  -3  11     1997.30     2012.03     28.98 o
   8  -3  11      305.12      339.94     14.29 o
   9  -3  11      699.79      714.87     22.33 o
  10  -3  11       34.41       38.59      5.77 o
  -8  -2  11       66.10       56.49      7.14 o
  -7  -2  11       26.21       33.39      5.81 o
  -6  -2  11     1170.48     1169.07     23.90 o
  -5  -2  11     4287.80     4136.45     50.70 o
  -4  -2  11      982.65     1034.00     18.13 o
  -3  -2  11        2.28       11.74      3.18 o
  -2  -2  11      320.63      318.20     10.56 o
  -1  -2  11     1398.49     1392.76     21.64 o
   0  -2  11      178.27      173.51      7.12 o
   1  -2  11      420.80      385.57     11.32 o
   2  -2  11     1469.52     1430.26     23.36 o
   3  -2  11     5145.58     4956.45     53.60 o
   4  -2  11     5282.60     5165.59     63.54 o
   5  -2  11      213.27      230.49      6.68 o
   6  -2  11        2.86        5.61      2.60 o
   7  -2  11      380.94      377.70     10.11 o
   8  -2  11        2.72        2.15      2.82 o
   9  -2  11      107.70      103.24      7.77 o
  10  -2  11     1227.12     1264.31     25.81 o
  11  -2  11     3157.74     3116.49     83.40 o
  -8  -1  11      334.11      318.22     12.60 o
  -7  -1  11     1178.55     1180.25     24.52 o
  -6  -1  11      580.63      572.59     15.25 o
  -5  -1  11       49.62       61.22      5.09 o
  -4  -1  11      204.97      219.11      7.80 o
  -3  -1  11      864.33      863.05     15.58 o
  -2  -1  11     1236.34     1211.00     19.25 o
  -1  -1  11     2681.38     2571.79     38.10 o
   0  -1  11     5590.89     5519.70     63.13 o
   1  -1  11     3361.48     3353.69     41.17 o
   2  -1  11      304.68      295.12      9.80 o
   3  -1  11       16.39       15.78      2.73 o
   4  -1  11     1402.72     1361.86     17.68 o
   5  -1  11      305.37      296.32      6.68 o
   6  -1  11     1150.13     1197.88     15.58 o
   7  -1  11     3383.22     3440.53     43.28 o
   8  -1  11     1256.24     1196.03     46.90 o
   9  -1  11     2147.46     2250.13     37.61 o
  10  -1  11       41.81       43.83      6.27 o
  11  -1  11      430.79      399.52     12.07 o
  -8   0  11       18.74       16.09      5.02 o
  -7   0  11      122.60       97.06      7.51 o
  -6   0  11        7.01        8.33      3.79 o
  -5   0  11      987.90      986.21     16.88 o
  -4   0  11     3707.89     3718.88     45.25 o
  -3   0  11     2642.02     2596.08     35.04 o
  -2   0  11     4343.09     4400.81     51.37 o
  -1   0  11     2142.70     2155.45     28.78 o
   0   0  11     2765.44     2747.94     34.72 o
   1   0  11      720.31      702.92     13.20 o
   2   0  11      513.35      521.85     12.43 o
   3   0  11      115.64      111.01      3.50 o
   4   0  11     2024.76     1947.19     26.50 o
   5   0  11     9885.37     9804.24     95.21 o
   6   0  11     3587.06     3604.35     41.27 o
   7   0  11      209.38      223.68      6.14 o
   8   0  11        4.99        0.31      2.50 o
   9   0  11     1600.46     1644.18     36.63 o
  10   0  11      767.72      746.35     15.90 o
  11   0  11       35.59       39.68      5.21 o
  -8   1  11       28.57       32.78      7.58 o
  -7   1  11     1456.37     1510.08     37.29 o
  -6   1  11     1234.60     1215.18     36.58 o
  -5   1  11      221.48      231.97     14.31 o
  -4   1  11       74.35       53.25      5.64 o
  -3   1  11        9.81       12.43      5.87 o
  -2   1  11        4.32        8.93      3.72 o
  -1   1  11      501.65      479.84      9.24 o
   0   1  11       19.30       27.75      3.12 o
   1   1  11     3854.65     3586.89     38.17 o
   2   1  11     6922.01     6812.55     74.36 o
   3   1  11     1592.32     1500.79     21.32 o
   4   1  11      130.00      131.14      5.47 o
   5   1  11     1202.88     1205.46     16.20 o
   6   1  11      888.67      895.39     13.75 o
   7   1  11     2349.83     2305.12     28.86 o
   8   1  11      378.56      388.74      9.95 o
   9   1  11     6808.17     6355.16    434.29 o
  10   1  11     2117.07     2099.22     35.89 o
  11   1  11     2171.89     2177.98     46.76 o
  12   1  11      662.22      679.96     18.35 o
  -8   2  11     1122.87     1154.38     32.40 o
  -7   2  11        7.57       23.38      6.60 o
  -6   2  11      727.84      743.59     23.37 o
  -5   2  11     1203.32     1097.09     51.32 o
  -4   2  11      688.41      719.69     20.14 o
  -3   2  11       22.83       21.80      2.86 o
  -2   2  11     6556.66     6526.09     63.94 o
  -1   2  11     5037.51     4935.20     56.22 o
   0   2  11     2395.23     2374.28     24.49 o
   1   2  11     1073.47     1023.76     14.37 o
   2   2  11      224.61      232.59     13.41 o
   3   2  11      614.57      597.39     11.29 o
   4   2  11       15.81       11.02      3.54 o
   5   2  11     1068.75     1023.12     14.22 o
   6   2  11     2971.03     2976.87     30.00 o
   7   2  11     8409.86     8395.32     82.75 o
   8   2  11     3079.00     3115.21     35.27 o
   9   2  11     2185.50     2189.99     47.94 o
  10   2  11      390.72      379.25     15.31 o
  11   2  11      554.85      549.36     15.76 o
  12   2  11      187.29      189.87     10.15 o
  -7   3  11       76.48       66.14      9.07 o
  -6   3  11     1038.37     1083.27     34.54 o
  -5   3  11      832.21      835.34     19.75 o
  -4   3  11     2580.02     2571.88     30.58 o
  -3   3  11     3057.53     3157.16     31.30 o
  -2   3  11     2143.57     2079.46     21.97 o
  -1   3  11     1844.90     1768.96     17.90 o
   0   3  11      157.20      133.64      5.63 o
   1   3  11       83.94       60.52      3.46 o
   2   3  11      309.58      341.68      9.00 o
   3   3  11     7566.91     7261.10     78.57 o
   4   3  11    10902.61    11003.98    115.70 o
   5   3  11     4764.94     4432.61     44.99 o
   6   3  11      564.59      576.15      9.07 o
   7   3  11     5902.56     5820.96     53.68 o
   8   3  11      583.07      570.29      9.71 o
   9   3  11        0.31        1.77      3.67 o
  10   3  11      209.84      201.61      8.91 o
  11   3  11      767.88      752.87     19.96 o
  12   3  11     1615.55     1570.62     38.03 o
  -7   4  11     3008.78     3064.15    177.16 o
  -6   4  11     2301.36     2283.49     39.46 o
  -5   4  11       82.92       91.22      7.58 o
  -4   4  11      226.25      226.72      6.98 o
  -3   4  11      149.51      174.77      6.13 o
  -2   4  11       89.18       79.22      4.49 o
  -1   4  11        4.98       15.25      3.94 o
   0   4  11     2195.24     2167.42     20.72 o
   1   4  11     1761.61     1759.22     17.59 o
   2   4  11     3126.11     3153.98     33.50 o
   3   4  11      404.72      421.43     10.30 o
   4   4  11      272.07      262.22      8.26 o
   5   4  11     7488.14     7320.31     64.38 o
   6   4  11     1571.54     1550.08     19.20 o
   7   4  11      465.66      487.94      8.51 o
   8   4  11     1432.06     1411.63     17.15 o
   9   4  11     2748.22     2745.24     31.60 o
  10   4  11     3030.95     3018.68     46.72 o
  11   4  11      476.97      456.22     17.00 o
  12   4  11       44.79       44.38      6.09 o
  13   4  11     1176.86     1130.03     25.20 o
  -7   5  11        0.92        9.56      5.30 o
  -6   5  11      719.88      768.89     28.37 o
  -5   5  11      155.14      151.09      9.49 o
  -4   5  11      293.27      329.50      9.41 o
  -3   5  11     4943.29     4968.49     51.76 o
  -2   5  11     3428.21     3350.42     36.83 o
  -1   5  11     2690.85     2632.65     27.22 o
   0   5  11      231.91      216.11      4.57 o
   1   5  11      133.13      129.74      4.44 o
   2   5  11      552.96      621.40      8.79 o
   3   5  11      798.01      758.34     12.84 o
   4   5  11     1647.65     1587.12     21.69 o
   5   5  11    15045.04    14688.89    175.11 o
   6   5  11     4154.56     4158.45     47.36 o
   7   5  11     1539.47     1523.09     19.31 o
   8   5  11     2232.87     2258.10     24.35 o
   9   5  11      172.49      173.63      5.48 o
  10   5  11      182.89      171.34     10.61 o
  11   5  11      207.57      203.66      9.65 o
  12   5  11      244.25      265.96     13.75 o
  13   5  11      172.09      165.18      9.88 o
  -7   6  11      438.42      460.71     19.81 o
  -6   6  11     1404.62     1411.39     35.51 o
  -5   6  11     3103.43     3266.63     51.93 o
  -4   6  11     2530.07     2566.69     41.09 o
  -3   6  11      979.21      985.79     15.14 o
  -2   6  11      390.77      384.41      8.45 o
  -1   6  11        7.54        3.26      2.10 o
   0   6  11     1129.80     1127.58     12.45 o
   1   6  11     1268.83     1348.91     15.36 o
   2   6  11      579.95      547.27      8.73 o
   3   6  11    11709.57    11419.43    138.07 o
   4   6  11    11322.92    11178.58    135.61 o
   5   6  11     3917.77     3895.16     58.95 o
   6   6  11      265.13      291.03      6.49 o
   7   6  11       20.19       26.65      3.18 o
   8   6  11       22.54       33.93      3.07 o
   9   6  11      153.94      161.28      5.50 o
  10   6  11     1583.97     1575.17     31.18 o
  11   6  11     5286.65     5022.61     71.42 o
  12   6  11     1695.75     1648.74     31.11 o
  13   6  11      168.32      154.27     19.74 o
  -6   7  11       69.25       66.13      9.40 o
  -5   7  11      223.43      251.33     22.21 o
  -4   7  11      389.97      381.53     15.60 o
  -3   7  11       84.06       81.49      4.81 o
  -2   7  11      166.29      163.35      5.09 o
  -1   7  11     3930.59     3944.32     39.81 o
   0   7  11     4985.77     5014.81     44.06 o
   1   7  11     6487.34     6491.58     66.95 o
   2   7  11       29.79       29.38      2.69 o
   3   7  11     2184.94     2066.98     29.85 o
   4   7  11     2590.19     2585.31     33.68 o
   5   7  11     1364.97     1325.21     22.00 o
   6   7  11       47.46       50.81      4.56 o
   7   7  11     5641.71     5442.40     63.31 o
   8   7  11     1216.22     1289.46     17.54 o
   9   7  11     4354.09     4223.03     44.98 o
  10   7  11      122.57      141.31      7.94 o
  11   7  11        1.11        1.72      3.42 o
  12   7  11        8.89        6.59      5.51 o
  13   7  11        3.23        5.78      7.18 o
  -6   8  11       10.11        1.97      6.28 o
  -5   8  11      285.26      277.65     14.61 o
  -4   8  11     1201.91     1242.47     31.20 o
  -3   8  11     2082.03     2131.10     29.61 o
  -2   8  11      852.44      844.79     14.32 o
  -1   8  11      281.98      276.53      5.01 o
   0   8  11      133.91      146.67      3.88 o
   1   8  11     1083.16     1054.18     25.24 o
   2   8  11     1491.92     1469.65     19.29 o
   3   8  11       32.32       29.01      3.32 o
   4   8  11     1300.28     1327.45     20.22 o
   5   8  11     4453.36     4307.15     52.27 o
   6   8  11     4812.47     4981.79     59.69 o
   7   8  11     2191.11     2137.24     29.21 o
   8   8  11       54.69       49.91      4.14 o
   9   8  11     1045.75      932.82     14.63 o
  10   8  11      811.05      811.86     22.33 o
  11   8  11      128.68      143.77      8.68 o
  12   8  11      953.15      960.24     22.01 o
  13   8  11     1571.96     1586.39     31.30 o
  -5   9  11     1030.04     1047.17     45.40 o
  -4   9  11      123.29      114.49     15.79 o
  -3   9  11      307.77      313.23     11.21 o
  -2   9  11     1371.28     1394.68     27.93 o
  -1   9  11       74.25       72.72      4.02 o
   0   9  11      604.18      590.27     11.51 o
   1   9  11     6589.24     6564.50     78.69 o
   2   9  11     5793.34     5867.64     61.80 o
   3   9  11     4488.88     4497.42     53.94 o
   4   9  11      168.04      163.77      6.29 o
   5   9  11     1205.45     1193.71     19.94 o
   6   9  11      141.81      172.29      7.71 o
   7   9  11      327.77      286.10      6.93 o
   8   9  11      279.58      265.09      7.71 o
   9   9  11     1338.19     1274.01     20.21 o
  10   9  11      660.05      693.47     14.00 o
  11   9  11     1416.38     1423.08     33.14 o
  12   9  11      791.03      746.47     22.67 o
  13   9  11        0.92       -3.91      3.91 o
  -5  10  11        1.09       -1.97      7.90 o
  -4  10  11       15.26       18.75      9.87 o
  -3  10  11       18.77        6.91      7.90 o
  -2  10  11      718.68      742.11     29.61 o
  -1  10  11     5176.09     5286.00     70.82 o
   0  10  11     2260.16     2204.69     38.93 o
   1  10  11     1393.51     1397.56     21.86 o
   2  10  11      575.68      557.00     11.92 o
   3  10  11     2039.92     2126.43     29.15 o
   4  10  11     1453.96     1450.84     25.42 o
   5  10  11      115.24       88.93      5.34 o
   6  10  11     2804.37     2826.41     37.49 o
   7  10  11     7232.81     6842.92     80.31 o
   8  10  11     4182.74     4202.64     46.73 o
   9  10  11      302.23      302.05      8.75 o
  10  10  11       17.63       26.67      4.73 o
  11  10  11       87.71       74.68      6.79 o
  12  10  11      146.80      129.54      8.91 o
  13  10  11      144.42      161.67     15.79 o
  -4  11  11     1885.38     1931.49     69.09 o
  -3  11  11      898.00      927.74     41.45 o
  -2  11  11      118.24      118.15     10.40 o
  -1  11  11      575.35      567.71     19.39 o
   0  11  11       62.93       53.83      7.58 o
   1  11  11        4.67        1.97      2.87 o
   2  11  11     1087.95     1088.78     20.74 o
   3  11  11     3671.08     3617.14    100.67 o
   4  11  11     6200.88     6080.16     85.41 o
   5  11  11     4169.70     4126.94     51.57 o
   6  11  11      994.91      978.94     18.23 o
   7  11  11       56.10       57.95      4.84 o
   8  11  11      143.89      157.17      5.94 o
   9  11  11      141.05      154.53      6.23 o
  10  11  11       56.52       61.49      6.06 o
  11  11  11      553.43      553.37     15.39 o
  12  11  11     1326.43     1378.86     27.54 o
  -3  12  11      292.19      297.08     23.69 o
  -2  12  11      454.45      492.43     18.96 o
  -1  12  11        1.52        0.00      7.40 o
   0  12  11      472.79      498.97     18.75 o
   1  12  11     1121.11     1147.33     21.75 o
   2  12  11     1799.76     1721.43     29.41 o
   3  12  11      243.39      264.19     10.91 o
   4  12  11      530.69      492.24     15.60 o
   5  12  11     1840.97     1753.24     35.57 o
   6  12  11      253.51      238.42     11.10 o
   7  12  11      623.94      578.46     17.79 o
   8  12  11      751.56      778.36     13.82 o
   9  12  11     2773.83     2737.35     42.17 o
  10  12  11     2500.16     2477.38     38.74 o
  11  12  11       40.49       37.97      7.40 o
  12  12  11       82.10       96.62      7.94 o
  -3  13  11     2965.82     2972.73     94.75 o
  -2  13  11     1014.33     1022.62     29.09 o
  -1  13  11      926.59      977.88     27.95 o
   0  13  11      509.51      513.08     19.11 o
   1  13  11      298.16      309.22     15.31 o
   2  13  11     1281.76     1227.97     23.72 o
   3  13  11      547.75      557.26     16.83 o
   4  13  11       10.69       27.22     13.32 o
   5  13  11     3128.00     3092.19     65.14 o
   6  13  11      908.39      899.37     23.70 o
   7  13  11     1902.34     1902.23     39.43 o
   8  13  11      166.70      173.21     15.79 o
   9  13  11       33.80       42.13      7.60 o
  10  13  11      120.50      117.54      7.77 o
  11  13  11       30.06       34.02      6.98 o
  12  13  11      290.42      257.19     12.23 o
  -2  14  11       68.17       69.09     14.80 o
  -1  14  11        1.69        1.97      8.39 o
   0  14  11        1.95       -3.95      4.89 o
   1  14  11      205.86      200.39     12.90 o
   2  14  11     1084.09     1065.72     29.51 o
   3  14  11     5396.06     5308.58     87.90 o
   4  14  11     2406.99     2338.92     46.39 o
   5  14  11     1912.42     1752.60     37.29 o
   6  14  11      266.83      265.17     12.50 o
   7  14  11      111.92      104.62      9.40 o
   8  14  11       55.36       46.93      6.98 o
   9  14  11      181.07      199.22      9.74 o
  10  14  11      869.40      896.31     23.18 o
  11  14  11     2128.42     2211.78     63.17 o
   0  15  11     1351.57     1395.55     36.67 o
   1  15  11     2419.50     2473.85     75.01 o
   2  15  11       54.28       72.72      9.25 o
   3  15  11      151.31      113.50     14.80 o
   4  15  11       51.35       52.13      6.87 o
   5  15  11        8.67        4.93      4.89 o
   6  15  11        0.56        4.48      4.50 o
   7  15  11     1294.76     1323.61     32.08 o
   8  15  11     1798.74     1794.33     39.78 o
   9  15  11      497.42      531.06     19.18 o
  10  15  11      193.09      213.59     10.91 o
   1  16  11      659.05      666.36     24.59 o
   2  16  11      623.32      594.34     22.61 o
   3  16  11       65.92       80.95     10.47 o
   4  16  11     1187.80     1141.92     43.43 o
   5  16  11     1609.16     1580.06     36.21 o
   6  16  11     1170.99     1165.92     36.02 o
   7  16  11       41.90       31.36      6.98 o
   8  16  11       37.18       42.49      7.90 o
   9  16  11       28.27       11.19     10.36 o
   3  17  11     2144.10     2143.06     50.02 o
   4  17  11      691.98      662.25     32.57 o
   5  17  11      142.54      157.91     18.75 o
   6  17  11        4.19        8.88      8.88 o
   7  17  11        8.01        8.88      5.92 o
   8  17  11       38.00       23.19      6.98 o
  -3  -9  12      154.52      179.55      9.85 o
  -2  -9  12      382.88      381.31     12.46 o
  -1  -9  12      740.28      722.11     14.82 o
   0  -9  12      332.35      343.70     18.26 o
   1  -9  12      201.07      227.80     21.71 o
   2  -9  12     1833.49     1907.18     41.41 o
   3  -9  12      773.60      838.48     20.55 o
  -4  -8  12        0.72        1.92      4.17 o
  -3  -8  12       42.21       45.16      7.62 o
  -2  -8  12      299.88      318.00     11.10 o
  -1  -8  12      525.19      539.33     14.30 o
   0  -8  12     2088.71     2117.02     39.75 o
   1  -8  12     1118.59     1118.84     22.92 o
   2  -8  12      102.32       89.15     15.30 o
   3  -8  12      237.14      224.92     11.14 o
   4  -8  12      304.73      323.42     12.46 o
   5  -8  12      246.08      265.00     11.55 o
  -5  -7  12     1334.29     1407.40     27.92 o
  -4  -7  12     2364.62     2402.44     35.76 o
  -3  -7  12     1631.58     1593.08     26.88 o
  -2  -7  12      725.32      721.82     16.39 o
  -1  -7  12       11.17       19.42      4.59 o
   0  -7  12      504.57      528.29     11.86 o
   1  -7  12       30.53       27.04      4.20 o
   2  -7  12       16.88       12.41      4.31 o
   3  -7  12      713.45      724.67     18.66 o
   4  -7  12     1805.75     1886.06     28.97 o
   5  -7  12     1844.70     1937.11     34.55 o
   6  -7  12      620.28      644.94     17.66 o
  -6  -6  12     1006.89     1046.36     25.03 o
  -5  -6  12     1620.15     1753.92     32.65 o
  -4  -6  12      325.87      326.11     14.75 o
  -3  -6  12        4.30       11.29      4.70 o
  -2  -6  12      285.40      289.25     10.22 o
  -1  -6  12        7.48        7.10      3.90 o
   0  -6  12      252.16      287.54      5.76 o
   1  -6  12     4447.78     4393.21     53.44 o
   2  -6  12     1084.81     1076.64     18.85 o
   3  -6  12      821.07      838.46     18.68 o
   4  -6  12       25.84       24.33      4.01 o
   5  -6  12      590.48      639.24     14.55 o
   6  -6  12       28.71       24.18      4.44 o
   7  -6  12       37.64       43.08     11.35 o
  -6  -5  12      927.21     1000.95     23.83 o
  -5  -5  12       47.10       43.72      7.41 o
  -4  -5  12        2.44        0.78      3.80 o
  -3  -5  12      458.29      436.56     16.75 o
  -2  -5  12     1320.94     1303.90     25.97 o
  -1  -5  12     2283.33     2224.59     32.30 o
   0  -5  12      979.18      954.95     18.34 o
   1  -5  12      119.73      131.85      5.84 o
   2  -5  12      546.40      539.94     11.84 o
   3  -5  12      656.04      676.17     14.11 o
   4  -5  12       50.89       49.58      4.90 o
   5  -5  12      245.78      231.25      8.37 o
   6  -5  12     1145.94     1171.88     20.72 o
   7  -5  12     2734.23     2877.23     63.82 o
   8  -5  12      578.11      589.11     16.71 o
  -7  -4  12        9.70       13.48      5.87 o
  -6  -4  12       85.76       76.66      7.94 o
  -5  -4  12     1124.51     1122.27     20.88 o
  -4  -4  12     1295.51     1265.38     28.92 o
  -3  -4  12      702.49      726.68     15.48 o
  -2  -4  12       14.43       14.80      4.56 o
  -1  -4  12      673.61      599.92     15.72 o
   0  -4  12      197.52      198.25     13.70 o
   1  -4  12       14.58       20.07      4.49 o
   2  -4  12      553.93      587.40     12.25 o
   3  -4  12     5225.99     5062.19     59.81 o
   4  -4  12     1606.59     1616.07     24.51 o
   5  -4  12      670.55      685.38     14.42 o
   6  -4  12       11.27       10.67      3.40 o
   7  -4  12       55.75       50.83      5.41 o
   8  -4  12        1.95       -1.26      3.70 o
   9  -4  12       20.35        7.06      9.87 o
  -7  -3  12     2875.17     2892.05     47.67 o
  -6  -3  12     1956.42     2002.22     37.76 o
  -5  -3  12        6.11        8.02      3.86 o
  -4  -3  12       13.14       15.50      3.90 o
  -3  -3  12      200.67      209.60      8.19 o
  -2  -3  12      159.89      151.31      9.69 o
  -1  -3  12     1575.56     1487.03     23.65 o
   0  -3  12     5608.19     5374.97     72.73 o
   1  -3  12     1619.66     1515.04     27.15 o
   2  -3  12     1495.36     1511.60     24.64 o
   3  -3  12      753.72      663.19     11.06 o
   4  -3  12      389.19      376.89      9.73 o
   5  -3  12      869.34      808.60     13.82 o
   6  -3  12      321.73      323.27      9.59 o
   7  -3  12      833.62      807.01     16.15 o
   8  -3  12     1996.70     2038.81     35.33 o
   9  -3  12      703.18      717.46     22.67 o
  -7  -2  12       49.76       44.47      6.39 o
  -6  -2  12        8.89        2.26      4.31 o
  -5  -2  12        2.67        0.78      3.50 o
  -4  -2  12     1035.79     1054.45     19.02 o
  -3  -2  12     2794.66     2697.87     36.08 o
  -2  -2  12     3076.74     3049.92     45.30 o
  -1  -2  12     1308.18     1265.78     20.75 o
   0  -2  12      322.75      295.64      9.18 o
   1  -2  12     1352.79     1290.21     20.92 o
   2  -2  12      181.07      197.52      8.65 o
   3  -2  12      275.97      251.39      7.28 o
   4  -2  12     1049.69     1019.40     14.88 o
   5  -2  12     1997.68     2007.39     22.94 o
   6  -2  12      722.76      744.90     13.23 o
   7  -2  12      191.36      185.59     11.11 o
   8  -2  12       12.61       19.89      5.15 o
   9  -2  12      660.74      612.58     15.53 o
  10  -2  12        2.22       -2.77      2.86 o
  -7  -1  12      526.72      529.84     15.83 o
  -6  -1  12     1938.91     1968.03     34.46 o
  -5  -1  12     1593.44     1572.30     24.53 o
  -4  -1  12      898.79      895.93     16.73 o
  -3  -1  12      573.59      588.20     12.85 o
  -2  -1  12      422.06      434.82     10.90 o
  -1  -1  12       43.26       47.37      4.52 o
   0  -1  12      910.81      938.33     16.68 o
   1  -1  12      500.94      499.69     16.10 o
   2  -1  12     2922.14     2843.96     42.11 o
   3  -1  12     5785.92     5516.51     62.33 o
   4  -1  12     3651.38     3517.82     42.73 o
   5  -1  12      190.46      200.00      6.99 o
   6  -1  12       16.97       25.91      2.94 o
   7  -1  12       16.97       15.12      3.16 o
   8  -1  12      417.26      441.44     10.15 o
   9  -1  12      117.12      108.01      6.88 o
  10  -1  12     4048.64     4030.21     73.98 o
  11  -1  12     3404.22     3401.98     46.75 o
  -7   0  12      584.80      624.48     16.82 o
  -6   0  12        2.43        3.39      4.01 o
  -5   0  12      146.65      140.42      8.25 o
  -4   0  12      329.45      312.29      9.18 o
  -3   0  12      188.74      193.75      7.49 o
  -2   0  12     1719.82     1694.84     24.55 o
  -1   0  12    11842.11    11548.83    110.48 o
   0   0  12      280.13      324.37      9.19 o
   1   0  12     4624.32     4447.02     52.62 o
   2   0  12       58.01       68.00      5.55 o
   3   0  12      602.26      527.90     13.01 o
   4   0  12       18.39       12.51      2.70 o
   5   0  12      164.09      177.33      6.55 o
   6   0  12     2582.91     2589.15     30.52 o
   7   0  12     2337.27     2379.30     28.94 o
   8   0  12      144.20      144.01      7.98 o
   9   0  12     4121.04     4214.51     53.29 o
  10   0  12      681.06      652.81     17.28 o
  11   0  12        4.02        2.24      3.20 o
  -7   1  12      111.58      106.58      7.98 o
  -6   1  12        8.43       11.98      4.31 o
  -5   1  12     1725.70     1707.55     32.59 o
  -4   1  12     2395.02     2380.21     38.04 o
  -3   1  12     3929.02     3930.26     47.35 o
  -2   1  12     1895.74     1860.63     25.88 o
  -1   1  12     1553.79     1463.76     19.56 o
   0   1  12     1679.54     1703.18     24.30 o
   1   1  12     2383.31     2234.99     29.62 o
   2   1  12      509.30      488.77     12.17 o
   3   1  12     1017.51     1034.95     19.46 o
   4   1  12     1628.33     1688.11     24.84 o
   5   1  12     3825.19     3701.28     44.24 o
   6   1  12       63.03       65.13      4.59 o
   7   1  12       18.49       22.53      3.12 o
   8   1  12     4631.27     4670.04     55.96 o
   9   1  12       15.01       16.36      4.98 o
  10   1  12      111.29      115.17      8.15 o
  11   1  12      526.01      526.45     19.50 o
  -7   2  12     1532.57     1475.41     27.70 o
  -6   2  12      976.27     1011.49     28.91 o
  -5   2  12      222.33      238.75     20.23 o
  -4   2  12       68.75       73.91      6.53 o
  -3   2  12      633.59      638.09     17.10 o
  -2   2  12       83.44       76.40      6.01 o
  -1   2  12       67.78       60.94      3.92 o
   0   2  12      805.00      750.29     11.17 o
   1   2  12     3719.20     3553.41     38.24 o
   2   2  12     3586.36     3624.84     49.87 o
   3   2  12     3931.40     3727.00     44.25 o
   4   2  12       92.63       78.94      5.05 o
   5   2  12       29.07       29.30      2.89 o
   6   2  12       15.22       13.06      2.76 o
   7   2  12      526.11      534.33     10.28 o
   8   2  12      116.33      106.01      5.46 o
   9   2  12     3502.16     3596.07     53.56 o
  10   2  12      526.42      577.13     16.57 o
  11   2  12      590.39      617.02     16.86 o
  12   2  12      230.69      262.53     21.71 o
  -7   3  12        3.52       16.78      6.98 o
  -6   3  12      227.08      253.65     14.29 o
  -5   3  12       40.98       43.82      7.30 o
  -4   3  12      172.17      148.13      6.16 o
  -3   3  12     2017.42     1937.11     23.41 o
  -2   3  12     3701.81     3687.06     39.08 o
  -1   3  12     3841.47     3805.09     39.88 o
   0   3  12     2992.69     2954.61     34.38 o
   1   3  12        6.68        6.67      2.26 o
   2   3  12       38.98       41.50      3.63 o
   3   3  12      900.97      905.37     15.19 o
   4   3  12      562.91      571.07     11.40 o
   5   3  12     2219.68     2159.70     28.58 o
   6   3  12     5771.59     5674.33     57.18 o
   7   3  12     5357.13     5381.50     54.97 o
   8   3  12     1854.38     1838.94     31.56 o
   9   3  12      218.60      206.73      9.08 o
  10   3  12        0.47        1.83      3.58 o
  11   3  12       61.66       71.32      6.96 o
  12   3  12       56.05       62.03      8.29 o
  -7   4  12        0.07        5.05      5.90 o
  -6   4  12      467.07      494.20     19.88 o
  -5   4  12     2415.25     2411.57     49.42 o
  -4   4  12     1397.56     1431.24     27.78 o
  -3   4  12     1610.12     1586.05     18.28 o
  -2   4  12      420.26      435.84      8.17 o
  -1   4  12     1729.37     1749.17     19.46 o
   0   4  12       37.51       32.14      5.16 o
   1   4  12       46.70       48.84      3.13 o
   2   4  12     1832.38     1733.82     22.73 o
   3   4  12     5047.71     4781.79     62.28 o
   4   4  12     2933.64     2859.77     40.43 o
   5   4  12     3705.71     3659.36     43.53 o
   6   4  12      135.26      157.46      5.06 o
   7   4  12      114.67      115.14      5.06 o
   8   4  12      153.92      146.62      5.15 o
   9   4  12      146.99      163.50      5.55 o
  10   4  12      772.84      771.91     18.18 o
  11   4  12      458.28      492.78     18.08 o
  12   4  12     1143.68     1176.17     25.42 o
  -6   5  12     1819.61     1896.89     35.65 o
  -5   5  12        3.54       10.28      4.49 o
  -4   5  12       17.15       19.06      4.73 o
  -3   5  12      553.95      568.49     11.06 o
  -2   5  12        6.81       10.23      2.80 o
  -1   5  12      412.51      433.00      7.03 o
   0   5  12     2182.87     2199.09     21.44 o
   1   5  12     4058.57     4092.19     42.77 o
   2   5  12     1489.71     1420.56     17.80 o
   3   5  12      341.12      350.51      8.41 o
   4   5  12     1311.46     1281.48     21.78 o
   5   5  12     1077.37     1072.64     23.92 o
   6   5  12      170.14      177.17      5.98 o
   7   5  12      929.48      930.79     13.77 o
   8   5  12     5828.81     5955.02     60.34 o
   9   5  12     2588.52     2652.90     28.42 o
  10   5  12     1329.43     1366.77     26.01 o
  11   5  12      169.22      168.94      9.58 o
  12   5  12      197.86      201.20     10.51 o
  -6   6  12       18.00        9.43      8.39 o
  -5   6  12       16.90       32.31      5.87 o
  -4   6  12     1153.70     1189.55     24.28 o
  -3   6  12     2747.25     2857.08     33.37 o
  -2   6  12     1335.62     1358.08     17.28 o
  -1   6  12      595.63      603.07     10.05 o
   0   6  12        1.74       12.77      5.23 o
   1   6  12      509.39      463.20      8.81 o
   2   6  12        6.94        5.19      2.02 o
   3   6  12     1309.92     1273.84     16.69 o
   4   6  12     1711.37     1672.15     23.14 o
   5   6  12     1926.91     1944.63     26.13 o
   6   6  12      397.47      377.03     10.44 o
   7   6  12      841.96      826.96     13.94 o
   8   6  12      353.90      379.71      8.54 o
   9   6  12        5.08        3.89      2.26 o
  10   6  12      401.41      409.86     12.72 o
  11   6  12      129.14      135.02      8.73 o
  12   6  12      271.97      291.21     11.55 o
  13   6  12      862.21      814.24     36.52 o
  -6   7  12     1633.01     1681.21     41.02 o
  -5   7  12     2350.07     2420.88     51.01 o
  -4   7  12     1422.64     1421.10     34.00 o
  -3   7  12       95.38      112.69      5.80 o
  -2   7  12      306.39      313.79      7.48 o
  -1   7  12        8.51        9.09      2.47 o
   0   7  12       25.38       28.25      2.65 o
   1   7  12      230.42      212.47      6.16 o
   2   7  12     6008.40     6023.57     67.68 o
   3   7  12     6358.38     6448.19     84.13 o
   4   7  12       73.71       64.41      4.77 o
   5   7  12       37.40       33.39      5.31 o
   6   7  12      802.72      761.79     15.93 o
   7   7  12      238.08      270.64      7.82 o
   8   7  12        0.07       -2.47      2.47 o
   9   7  12      681.02      722.72     13.80 o
  10   7  12     2172.58     2194.56     36.26 o
  11   7  12     2348.40     2301.24     38.35 o
  12   7  12     1492.64     1572.09     35.79 o
  13   7  12      202.98      225.39     11.14 o
  -5   8  12       41.65       52.45     12.83 o
  -4   8  12      319.91      330.57     15.30 o
  -3   8  12      109.94      119.42      6.62 o
  -2   8  12      684.80      711.37     12.07 o
  -1   8  12     3643.85     3716.69     37.69 o
   0   8  12     1433.92     1496.48     17.99 o
   1   8  12     7689.99     7721.19     79.25 o
   2   8  12      582.35      574.68     11.28 o
   3   8  12       36.40       36.36      3.85 o
   4   8  12      691.00      670.35     16.30 o
   5   8  12      923.23      889.46     17.43 o
   6   8  12     1454.78     1392.29     24.10 o
   7   8  12     4930.79     4955.82     88.00 o
   8   8  12     1486.59     1434.37     21.38 o
   9   8  12     1966.65     1997.34     30.57 o
  10   8  12       81.09       81.83      8.00 o
  11   8  12       88.85       97.69      8.60 o
  12   8  12      149.62      166.51      9.65 o
  13   8  12       42.19       48.42      7.46 o
  -5   9  12     1098.29     1129.08     48.36 o
  -4   9  12     1125.37     1050.13     44.41 o
  -3   9  12     1384.36     1435.23     74.52 o
  -2   9  12      445.92      454.65     10.72 o
  -1   9  12      217.55      236.84      7.10 o
   0   9  12      166.62      170.03      7.98 o
   1   9  12     1614.44     1663.70     25.88 o
   2   9  12       21.80       27.50      3.15 o
   3   9  12      819.14      829.69     16.38 o
   4   9  12     1561.07     1514.50     22.73 o
   5   9  12     3428.01     3402.35     43.32 o
   6   9  12     1029.76     1026.71     17.81 o
   7   9  12      940.79      867.27     21.23 o
   8   9  12     1197.14     1125.11     17.75 o
   9   9  12      265.02      272.90      9.83 o
  10   9  12        0.03        1.02      2.72 o
  11   9  12      149.11      131.26     10.10 o
  12   9  12     1341.02     1328.51     32.80 o
  -4  10  12       16.49       14.80      8.88 o
  -3  10  12     1176.76     1237.65     48.36 o
  -2  10  12        8.88       10.59      5.20 o
  -1  10  12      718.95      741.93     15.15 o
   0  10  12      823.10      830.49     22.91 o
   1  10  12     2196.32     2189.18     70.57 o
   2  10  12      717.38      713.96     15.44 o
   3  10  12      327.28      320.25      8.91 o
   4  10  12      369.93      337.31      8.91 o
   5  10  12       86.78      120.16      6.13 o
   6  10  12        8.57        8.47      3.13 o
   7  10  12       87.40       80.70      5.61 o
   8  10  12      471.00      442.70      9.69 o
   9  10  12     1014.75     1054.90     17.92 o
  10  10  12     1113.03     1114.12     19.23 o
  11  10  12      534.14      593.89     20.23 o
  12  10  12      204.77      205.91     10.06 o
  -4  11  12      103.53       91.79     16.78 o
  -3  11  12       52.33       83.89     14.80 o
  -2  11  12     2255.89     2307.60     48.75 o
  -1  11  12     2183.29     2321.55     48.20 o
   0  11  12     1758.70     1755.78     38.91 o
   1  11  12       28.02       32.43      4.18 o
   2  11  12      120.22      102.45      7.63 o
   3  11  12      568.94      588.77     16.12 o
   4  11  12        0.55        3.36      3.28 o
   5  11  12     1122.99     1252.25     22.34 o
   6  11  12     6940.80     6644.07    141.87 o
   7  11  12     2537.16     2530.68     38.35 o
   8  11  12     1962.89     2032.14     32.86 o
   9  11  12      148.73      146.61      6.62 o
  10  11  12      107.94      110.78      6.50 o
  11  11  12      176.26      180.18     11.80 o
  12  11  12       14.37       15.23      4.86 o
  -3  12  12      914.76      922.81     43.43 o
  -2  12  12      163.63      162.53     12.50 o
  -1  12  12      507.71      523.68     23.69 o
   0  12  12      612.95      583.10     14.43 o
   1  12  12       38.80       45.07      5.02 o
   2  12  12     1304.67     1233.28     23.32 o
   3  12  12     1542.37     1552.02     34.54 o
   4  12  12     1705.62     1730.31     35.11 o
   5  12  12     1336.94     1230.13     27.81 o
   6  12  12      274.60      316.96     12.78 o
   7  12  12      270.51      280.56     17.28 o
   8  12  12       63.49       46.00      5.30 o
   9  12  12       64.62       70.14      4.91 o
  10  12  12      370.82      391.74     10.69 o
  11  12  12     1034.51     1098.19     27.89 o
  12  12  12     1301.01     1377.66     33.84 o
  -2  13  12      184.62      171.73     20.73 o
  -1  13  12      262.17      293.83     15.31 o
   0  13  12     2492.91     2534.27     61.19 o
   1  13  12     2546.05     2482.41     39.76 o
   2  13  12      840.63      888.61     22.65 o
   3  13  12       12.40       19.37      4.93 o
   4  13  12      606.71      593.01     17.98 o
   5  13  12      735.22      652.05     19.11 o
   6  13  12        4.48        3.45      4.19 o
   7  13  12       15.81       25.66      5.58 o
   8  13  12     2649.32     2553.02     49.55 o
   9  13  12     1077.36     1101.01     27.92 o
  10  13  12     1567.54     1667.96     25.30 o
  11  13  12      339.64      374.51     15.31 o
  -1  14  12      121.20      106.38     11.37 o
   0  14  12       93.68       86.09     16.28 o
   1  14  12       54.84       50.87      8.37 o
   2  14  12       89.00      102.82      7.54 o
   3  14  12        0.54        7.83      4.18 o
   4  14  12     1790.49     1642.86     35.51 o
   5  14  12     2817.34     2689.54     51.21 o
   6  14  12     1089.85     1231.83     38.00 o
   7  14  12      752.75      687.94     20.90 o
   8  14  12      371.54      307.06     13.96 o
   9  14  12      133.38      142.90     11.17 o
  10  14  12       16.79       16.29      4.74 o
  11  14  12        8.52       11.35      6.28 o
   0  15  12      155.98      148.81     19.74 o
   1  15  12      451.64      465.82     19.81 o
   2  15  12     1930.15     1991.72     45.81 o
   3  15  12     2223.63     2160.45     43.74 o
   4  15  12      460.75      487.42     30.60 o
   5  15  12      189.74      198.17     11.37 o
   6  15  12      501.61      513.52     19.74 o
   7  15  12      418.12      382.23     16.01 o
   8  15  12        3.41        4.61      5.20 o
   9  15  12      524.05      507.08     19.74 o
  10  15  12      781.22      796.48     34.54 o
   2  16  12       10.64        4.28      6.17 o
   3  16  12      129.79      102.97     11.37 o
   4  16  12       32.69       15.79      9.87 o
   5  16  12        0.55       -1.29      4.50 o
   6  16  12      194.69      196.92     13.82 o
   7  16  12     1045.13     1088.70     34.05 o
   8  16  12      903.55      947.85     27.19 o
   9  16  12      941.25      923.08     26.86 o
   5  17  12      793.89      860.63     38.49 o
   6  17  12     1052.29     1044.16     28.91 o
   7  17  12        3.62        1.97      7.90 o
  -3  -8  13       20.20       18.09      5.32 o
  -2  -8  13      171.95      190.07      9.72 o
  -1  -8  13      333.51      327.52     11.83 o
   0  -8  13        7.28       16.12      5.70 o
   1  -8  13     1139.10     1124.55     22.79 o
   2  -8  13     2343.26     2373.53     49.35 o
   3  -8  13      740.62      794.83     28.62 o
  -4  -7  13      183.14      182.58      8.80 o
  -3  -7  13       11.64       11.49      4.76 o
  -2  -7  13      187.21      176.44     10.26 o
  -1  -7  13      705.40      688.22     16.40 o
   0  -7  13     1279.05     1316.37     27.34 o
   1  -7  13     1103.40     1083.56     18.94 o
   2  -7  13       15.97       16.35      4.77 o
   3  -7  13      369.56      363.12     12.34 o
   4  -7  13       78.69       81.25      9.38 o
   5  -7  13       16.12        9.94      5.57 o
  -5  -6  13     2031.84     2080.32     32.99 o
  -4  -6  13     2036.16     2061.45     37.01 o
  -3  -6  13     1955.49     1960.04     31.19 o
  -2  -6  13      201.51      202.15      9.58 o
  -1  -6  13      108.13       85.24      6.95 o
   0  -6  13      266.38      253.58      9.85 o
   1  -6  13       20.68       20.70      2.42 o
   2  -6  13       29.27       24.18      4.27 o
   3  -6  13      774.51      786.96     18.00 o
   4  -6  13     2182.52     2222.92     37.15 o
   5  -6  13     1942.99     1979.18     30.18 o
   6  -6  13      649.28      679.85     15.65 o
  -5  -5  13      457.43      511.48     14.11 o
  -4  -5  13      104.73       98.45      7.35 o
  -3  -5  13      116.62      118.32      8.88 o
  -2  -5  13      248.54      230.42     10.44 o
  -1  -5  13      471.04      467.02     13.82 o
   0  -5  13      740.62      688.55     15.65 o
   1  -5  13     3917.76     3849.97     73.70 o
   2  -5  13     1279.91     1293.49     17.74 o
   3  -5  13     1015.91      965.38     17.67 o
   4  -5  13      300.18      269.08     10.30 o
   5  -5  13       26.81       32.25      4.51 o
   6  -5  13     1003.66     1064.65     19.94 o
   7  -5  13      229.94      210.23      8.86 o
  -6  -4  13       85.13       80.36      8.51 o
  -5  -4  13      253.16      246.26     10.02 o
  -4  -4  13       34.51       23.38      4.90 o
  -3  -4  13     1900.35     1926.03     26.67 o
  -2  -4  13     1095.09     1075.66     20.16 o
  -1  -4  13     1616.47     1535.65     28.82 o
   0  -4  13      941.49      921.42     20.63 o
   1  -4  13        2.06        0.63      3.70 o
   2  -4  13     1802.44     1706.36     25.50 o
   3  -4  13      412.24      410.02      8.85 o
   4  -4  13       10.73       11.01      3.61 o
   5  -4  13      679.55      719.02     17.37 o
   6  -4  13     1337.97     1406.61     23.29 o
   7  -4  13     3089.48     3110.28     42.06 o
   8  -4  13      781.82      831.64     20.32 o
  -6  -3  13      874.53      910.75     29.83 o
  -5  -3  13      827.77      842.23     18.13 o
  -4  -3  13     1525.79     1537.56     25.20 o
  -3  -3  13      574.40      565.22     13.68 o
  -2  -3  13        0.00        5.16      3.50 o
  -1  -3  13      147.56      145.91      7.78 o
   0  -3  13       78.66       77.84      9.79 o
   1  -3  13       27.06       21.61      4.73 o
   2  -3  13     1653.55     1547.45     28.27 o
   3  -3  13     2175.49     2154.78     29.31 o
   4  -3  13     4096.80     4035.49     43.90 o
   5  -3  13     1893.17     1807.76     25.23 o
   6  -3  13      114.82      110.08      6.65 o
   7  -3  13      108.24      109.29      8.69 o
   8  -3  13      181.48      188.75      9.87 o
   9  -3  13       65.74       62.03      6.03 o
  -6  -2  13      887.24      999.48     23.34 o
  -5  -2  13      324.22      351.91     11.02 o
  -4  -2  13      381.26      384.75     12.77 o
  -3  -2  13       18.74        8.99      3.76 o
  -2  -2  13      176.10      179.37      7.26 o
  -1  -2  13     1450.84     1451.21     23.46 o
   0  -2  13     4922.74     4672.20     56.71 o
   1  -2  13     2367.47     2258.24     31.78 o
   2  -2  13      916.11      906.15     19.53 o
   3  -2  13        0.55        2.89      2.87 o
   4  -2  13      222.66      225.94      8.40 o
   5  -2  13      740.24      677.84     21.44 o
   6  -2  13        5.06        2.78      2.80 o
   7  -2  13      205.42      205.27      7.14 o
   8  -2  13     1301.84     1364.70     20.47 o
   9  -2  13      229.65      245.82      9.36 o
  10  -2  13     1009.17     1005.40     31.20 o
  -6  -1  13      125.75      118.13      8.79 o
  -5  -1  13       16.95       17.06      6.58 o
  -4  -1  13      851.37      845.48     16.73 o
  -3  -1  13     1169.42     1150.11     19.95 o
  -2  -1  13     2274.99     2269.34     28.60 o
  -1  -1  13     1198.14     1143.34     19.83 o
   0  -1  13      146.73      132.53     14.18 o
   1  -1  13      322.69      359.49     10.01 o
   2  -1  13      197.60      200.01      8.84 o
   3  -1  13      400.99      313.49     10.84 o
   4  -1  13     2439.18     2407.25     31.46 o
   5  -1  13     2114.82     2069.35     28.66 o
   6  -1  13     1895.63     1968.21     28.08 o
   7  -1  13     1114.25     1109.07     19.33 o
   8  -1  13        4.25        5.01      3.16 o
   9  -1  13      198.06      219.80     11.68 o
  10  -1  13      256.66      252.75     10.11 o
  -6   0  13     2072.57     2187.02     38.83 o
  -5   0  13     1695.16     1713.87     30.86 o
  -4   0  13      756.04      727.04     14.96 o
  -3   0  13      123.69      124.93      6.72 o
  -2   0  13        4.54        6.39      3.01 o
  -1   0  13      370.60      374.19     11.58 o
   0   0  13        4.83        7.65      3.92 o
   1   0  13       30.43       67.63      8.70 o
   2   0  13     4154.64     4007.97     71.86 o
   3   0  13     3064.51     2931.42     44.23 o
   4   0  13     1029.29     1010.20     20.26 o
   5   0  13      105.42      110.47      5.58 o
   6   0  13      223.35      230.74      7.67 o
   7   0  13       60.87       67.15      4.74 o
   8   0  13       14.12       24.90      5.70 o
   9   0  13      744.93      778.45     18.95 o
  10   0  13     1948.64     1965.28     34.95 o
  11   0  13     1259.78     1265.90     26.73 o
  -6   1  13       99.08      106.58      8.14 o
  -5   1  13      428.19      431.15     13.14 o
  -4   1  13       61.33       50.79      4.75 o
  -3   1  13      127.32      126.64      7.69 o
  -2   1  13     2338.79     2322.75     31.22 o
  -1   1  13     2400.96     2409.88     32.10 o
   0   1  13     3790.71     3744.97     46.03 o
   1   1  13     2003.43     1770.07     25.79 o
   2   1  13       49.65       37.76      4.60 o
   3   1  13        8.31       11.46      3.32 o
   4   1  13        0.76        2.52      4.06 o
   5   1  13        2.29        4.38      2.85 o
   6   1  13      950.01      933.33     16.13 o
   7   1  13      442.91      458.38     10.90 o
   8   1  13     2033.30     2039.21     29.31 o
   9   1  13     2858.55     2887.37     45.38 o
  10   1  13      172.86      177.16      9.45 o
  11   1  13      123.09      105.98      8.68 o
  -6   2  13       32.60       33.53      8.00 o
  -5   2  13     1384.77     1442.68     35.57 o
  -4   2  13     1965.54     2013.64     34.45 o
  -3   2  13     5651.85     5512.15     74.58 o
  -2   2  13      268.89      292.83     10.60 o
  -1   2  13      399.60      375.56      8.64 o
   0   2  13       39.60       36.31      3.64 o
   1   2  13     2330.14     2171.28     26.29 o
   2   2  13       16.01       14.46      3.00 o
   3   2  13     3450.60     3183.33     39.55 o
   4   2  13     4109.26     4022.42     48.21 o
   5   2  13     2063.46     2032.47     28.09 o
   6   2  13     1585.55     1536.60     22.14 o
   7   2  13      478.46      482.72     11.02 o
   8   2  13      296.20      298.97      8.86 o
   9   2  13       29.65       37.32      5.06 o
  10   2  13      588.40      583.57     17.51 o
  11   2  13      951.47      956.23     22.18 o
  -6   3  13      495.68      481.02     13.62 o
  -5   3  13      279.28      310.40     10.16 o
  -4   3  13      125.57      124.01      6.03 o
  -3   3  13       26.46       37.70      3.97 o
  -2   3  13      216.67      233.83      6.76 o
  -1   3  13      133.23       96.79      6.70 o
   0   3  13     1191.39     1278.81     17.22 o
   1   3  13     1956.35     2096.24     31.28 o
   2   3  13     1949.14     2048.01     31.64 o
   3   3  13     2337.86     2264.17     30.05 o
   4   3  13      110.95      110.38      5.67 o
   5   3  13      387.17      360.23     11.25 o
   6   3  13     2150.94     2095.72     24.90 o
   7   3  13      582.91      592.84     11.02 o
   8   3  13      628.26      637.82     13.27 o
   9   3  13     1023.59     1039.68     18.31 o
  10   3  13     1715.79     1719.38     31.33 o
  11   3  13     1199.13     1229.32     25.61 o
  12   3  13        9.22        9.64      5.76 o
  -6   4  13      203.32      179.68     15.79 o
  -5   4  13      212.40      199.53      7.84 o
  -4   4  13      333.33      330.99     11.31 o
  -3   4  13      405.48      410.93      8.51 o
  -2   4  13     3546.63     3539.18     35.09 o
  -1   4  13     2736.78     2726.76     28.23 o
   0   4  13     1830.77     1775.51     31.78 o
   1   4  13       78.36       71.37      3.79 o
   2   4  13     1661.49     1699.66     27.67 o
   3   4  13      135.43      144.15      6.81 o
   4   4  13       36.34       54.38      4.47 o
   5   4  13      156.78      161.76      6.59 o
   6   4  13     1055.89     1017.14     17.24 o
   7   4  13     1590.00     1588.49     20.47 o
   8   4  13      504.96      521.68     10.25 o
   9   4  13      520.52      543.50     12.73 o
  10   4  13       57.27       57.38      7.41 o
  11   4  13        1.23       -3.19      4.36 o
  12   4  13       13.89       10.41      5.06 o
  -6   5  13     1096.89     1149.55     37.50 o
  -5   5  13     1895.35     2002.10     49.84 o
  -4   5  13     1734.97     1779.82     39.39 o
  -3   5  13      150.14      150.34      7.05 o
  -2   5  13       95.40       90.14      3.94 o
  -1   5  13      376.26      402.34      7.49 o
   0   5  13       31.38       40.34      3.02 o
   1   5  13       15.40       16.67      2.47 o
   2   5  13     4048.84     4010.35     41.77 o
   3   5  13     1297.16     1297.64     19.51 o
   4   5  13     7011.76     6828.02     86.61 o
   5   5  13     4963.52     4845.66     64.38 o
   6   5  13      639.92      632.79     12.66 o
   7   5  13        1.51        3.24      2.36 o
   8   5  13      362.93      364.60      8.50 o
   9   5  13      230.22      227.04      7.03 o
  10   5  13      492.19      482.12     13.81 o
  11   5  13     1490.73     1527.31     29.23 o
  12   5  13     1141.52     1093.76     40.29 o
  -5   6  13       11.76        9.91      6.29 o
  -4   6  13        2.56        8.66      4.34 o
  -3   6  13      435.88      413.99      9.76 o
  -2   6  13      194.20      185.64      6.75 o
  -1   6  13      498.27      515.82      8.47 o
   0   6  13     5899.59     6115.54     55.59 o
   1   6  13     2884.08     2801.67     36.13 o
   2   6  13     1038.37      949.71     19.80 o
   3   6  13      182.46      196.14      9.69 o
   4   6  13      588.29      566.45     11.73 o
   5   6  13     1099.56     1108.64     17.85 o
   6   6  13     1833.56     1706.88     39.18 o
   7   6  13     1802.06     1846.15     24.50 o
   8   6  13     3441.31     3397.71     37.39 o
   9   6  13     1445.88     1536.48     20.79 o
  10   6  13      798.43      831.36     18.74 o
  11   6  13       33.69       46.09      7.84 o
  12   6  13      116.85      104.84      9.12 o
  -5   7  13       35.49       40.63      8.37 o
  -4   7  13     1658.86     1700.68     38.62 o
  -3   7  13      979.56     1037.14     19.05 o
  -2   7  13      387.45      440.01      9.15 o
  -1   7  13     1347.52     1335.94     19.60 o
   0   7  13       16.76       28.68      2.73 o
   1   7  13       10.73       17.24      4.99 o
   2   7  13       67.85       79.94      4.71 o
   3   7  13      605.22      563.10     11.55 o
   4   7  13      809.10      780.79     14.23 o
   5   7  13      453.62      446.22     10.20 o
   6   7  13     3709.86     3584.95     45.64 o
   7   7  13     1231.25     1185.78     23.52 o
   8   7  13      103.47      102.90      5.42 o
   9   7  13      218.84      232.52      7.87 o
  10   7  13      436.29      429.56     12.46 o
  11   7  13      138.53      139.41      8.73 o
  12   7  13     1207.23     1273.30     26.37 o
  -5   8  13     2261.15     2357.95     51.01 o
  -4   8  13      156.43      173.64     14.80 o
  -3   8  13        5.85        1.97      4.89 o
  -2   8  13      775.84      790.62     15.76 o
  -1   8  13      146.19      150.49      4.43 o
   0   8  13       41.07       46.19      3.20 o
   1   8  13      393.08      388.73     12.30 o
   2   8  13     4745.64     4757.04     55.33 o
   3   8  13     1661.39     1707.29     23.82 o
   4   8  13        2.10        9.47      5.91 o
   5   8  13      538.72      543.21     13.03 o
   6   8  13       23.94       20.21      6.17 o
   7   8  13       52.00       46.16      4.40 o
   8   8  13       44.96       43.41      3.61 o
   9   8  13     1353.99     1412.46     24.50 o
  10   8  13     3141.62     3143.70     40.07 o
  11   8  13     1758.06     1685.20     37.61 o
  12   8  13     1156.92     1226.79     25.63 o
  -4   9  13        4.22        7.90      8.88 o
  -3   9  13        7.76       15.79      8.88 o
  -2   9  13     1043.30     1072.50     22.49 o
  -1   9  13      763.70      795.23     15.49 o
   0   9  13     2082.36     2126.68     32.35 o
   1   9  13     4157.56     4100.49     58.34 o
   2   9  13       44.82       39.58      3.99 o
   3   9  13       14.81       14.51      2.86 o
   4   9  13      248.90      246.47      7.80 o
   5   9  13       31.67       39.76      4.65 o
   6   9  13      733.85      743.24     16.29 o
   7   9  13     4273.30     4321.75     76.26 o
   8   9  13     2512.67     2498.49     48.97 o
   9   9  13      762.50      739.33     20.91 o
  10   9  13       12.50       10.93      3.25 o
  11   9  13      286.29      294.11     18.75 o
  12   9  13      142.82      152.26      9.45 o
  -4  10  13     1694.52     1720.28     63.17 o
  -3  10  13     1612.31     1665.01     59.22 o
  -2  10  13      661.37      685.00     21.91 o
  -1  10  13      501.68      495.45     11.98 o
   0  10  13       73.69       86.53      8.68 o
   1  10  13       16.28       10.07      5.20 o
   2  10  13      622.66      599.90     20.66 o
   3  10  13     4796.78     4713.78     55.66 o
   4  10  13     1301.16     1322.55     23.05 o
   5  10  13     1390.20     1344.08     23.46 o
   6  10  13      688.14      670.46     15.98 o
   7  10  13       56.38       51.91      5.13 o
   8  10  13     1311.19     1329.06     30.33 o
   9  10  13      418.59      391.17      9.63 o
  10  10  13       75.02       87.51      5.82 o
  11  10  13     1183.73     1238.92     29.91 o
  12  10  13     1543.90     1659.50     37.99 o
  -3  11  13       16.74       15.79     10.86 o
  -2  11  13      247.23      270.93     16.78 o
  -1  11  13      537.68      533.74     19.11 o
   0  11  13     1038.05     1031.56     19.95 o
   1  11  13      604.72      622.71     25.17 o
   2  11  13      963.04      983.29     19.29 o
   3  11  13     1359.71     1298.72     23.94 o
   4  11  13        2.12        7.48      4.02 o
   5  11  13       16.81       15.70      3.58 o
   6  11  13        3.71        4.50      3.19 o
   7  11  13        0.90        2.26      3.01 o
   8  11  13     2006.92     2079.94     34.00 o
   9  11  13     2069.85     2047.72     34.19 o
  10  11  13     1130.68     1167.83     19.74 o
  11  11  13      849.50      804.12     22.61 o
  12  11  13      248.84      279.01     14.19 o
  -2  12  13     1213.16     1344.24     53.30 o
  -1  12  13     1904.65     1978.82     44.40 o
   0  12  13        1.82        1.48      2.91 o
   1  12  13      223.91      220.41      8.72 o
   2  12  13      316.23      307.48     14.32 o
   3  12  13       18.88       16.63      4.46 o
   4  12  13      164.57      153.38      9.11 o
   5  12  13     1053.24     1025.72     25.01 o
   6  12  13     4916.31     4976.89     83.38 o
   7  12  13     1077.43     1068.83     26.49 o
   8  12  13     1622.27     1613.33     41.96 o
   9  12  13       20.58       19.74      4.34 o
  10  12  13      120.85      121.78      6.43 o
  11  12  13       68.75       54.92      7.30 o
  -1  13  13      146.85      142.81     15.79 o
   0  13  13      322.00      371.86     17.09 o
   1  13  13       78.06       78.48      6.57 o
   2  13  13     1003.04     1040.22     22.34 o
   3  13  13      857.49      862.59     19.16 o
   4  13  13     3560.18     3504.60     62.01 o
   5  13  13      752.75      735.54     20.80 o
   6  13  13       62.22       72.93      7.58 o
   7  13  13      282.54      265.10     12.78 o
   8  13  13       63.18       72.90      8.00 o
   9  13  13       26.21       28.82      9.87 o
  10  13  13     1310.77     1425.58     37.59 o
  11  13  13     1195.22     1189.68     24.29 o
   0  14  13      801.60      910.65     28.10 o
   1  14  13     1123.72     1173.12     51.32 o
   2  14  13      215.09      233.42     10.14 o
   3  14  13      127.89       92.60      7.18 o
   4  14  13      208.17      228.32     15.79 o
   5  14  13      245.43      254.54     12.33 o
   6  14  13       11.26       14.52      5.43 o
   7  14  13     1275.75     1213.45     29.98 o
   8  14  13      578.55      605.77     20.20 o
   9  14  13     2581.99     2479.81     50.25 o
  10  14  13      821.34      864.61     25.47 o
   1  15  13      171.91      175.29     13.91 o
   2  15  13      121.88      121.03     20.73 o
   3  15  13        4.68        6.30      4.18 o
   4  15  13     1260.43     1249.93     30.21 o
   5  15  13     1794.86     1807.85     39.31 o
   6  15  13     1408.99     1439.98     33.80 o
   7  15  13      298.78      293.40     13.91 o
   8  15  13      166.03      178.37     11.80 o
   9  15  13      119.03      125.92     16.28 o
  10  15  13        7.40       -2.96      6.91 o
   3  16  13     1965.21     2116.95     76.49 o
   4  16  13      315.01      316.33     12.47 o
   5  16  13       10.03        8.94      5.45 o
   6  16  13      161.45      175.89     12.08 o
   7  16  13      478.92      490.44     25.17 o
   8  16  13       72.98       78.86     10.36 o
  -2  -7  14       79.86       87.60      8.55 o
  -1  -7  14      591.14      614.94     20.37 o
   0  -7  14        7.37       10.07      5.30 o
   1  -7  14     1447.33     1562.61     31.33 o
   2  -7  14     2393.76     2440.36     32.85 o
   3  -7  14      309.59      306.71     11.58 o
   4  -7  14      326.54      375.05     24.67 o
  -3  -6  14       21.24       23.19      5.93 o
  -2  -6  14     1317.98     1276.42     23.89 o
  -1  -6  14     1346.27     1295.73     24.04 o
   0  -6  14     2041.21     2072.70     37.21 o
   1  -6  14      218.88      216.94     11.17 o
   2  -6  14      259.51      259.45      7.98 o
   3  -6  14      391.32      412.47     12.68 o
   4  -6  14      313.76      313.35     11.76 o
   5  -6  14       73.71       88.12      7.69 o
  -4  -5  14     1949.78     1968.14     28.52 o
  -3  -5  14     1181.65     1216.11     20.68 o
  -2  -5  14     1201.73     1262.61     27.98 o
  -1  -5  14      140.36      176.41     10.56 o
   0  -5  14      191.52      175.32      8.91 o
   1  -5  14       73.70       73.14      7.16 o
   2  -5  14       17.77        7.96      5.83 o
   3  -5  14     1624.25     1680.14     22.06 o
   4  -5  14     2034.85     2035.22     28.92 o
   5  -5  14      659.05      661.85     17.12 o
   6  -5  14      477.93      530.99     13.51 o
  -5  -4  14       32.32       26.19      5.39 o
  -4  -4  14       91.76       95.02      7.35 o
  -3  -4  14      208.83      198.61      8.53 o
  -2  -4  14      242.85      251.40     10.07 o
  -1  -4  14      457.10      462.95     14.53 o
   0  -4  14     1621.30     1549.08     29.39 o
   1  -4  14     2145.26     2126.04     36.64 o
   2  -4  14     3077.10     2944.32     46.70 o
   3  -4  14      219.92      205.50      7.04 o
   4  -4  14      195.38      198.32      6.68 o
   5  -4  14       99.20       97.16      6.68 o
   6  -4  14      159.68      167.91      8.03 o
   7  -4  14       70.20       71.32      5.55 o
  -5  -3  14       22.37        6.00      5.23 o
  -4  -3  14       95.24      111.88      7.53 o
  -3  -3  14     2358.71     2396.41     31.58 o
  -2  -3  14     2388.25     2319.66     30.58 o
  -1  -3  14     2248.09     2130.56     31.86 o
   0  -3  14      275.68      281.30      9.92 o
   1  -3  14       94.75       78.19      7.16 o
   2  -3  14     1862.59     1779.86     31.87 o
   3  -3  14      147.87      137.44      8.88 o
   4  -3  14       98.62       89.53      5.39 o
   5  -3  14      954.00      961.91     17.67 o
   6  -3  14     1064.84     1091.33     19.17 o
   7  -3  14      950.40     1001.01     16.98 o
   8  -3  14       13.63       11.32      4.17 o
  -5  -2  14     1832.74     1869.38     34.73 o
  -4  -2  14      164.74      174.52      9.88 o
  -3  -2  14      259.43      251.23      8.60 o
  -2  -2  14        0.35       -0.89      3.18 o
  -1  -2  14      268.95      279.98     11.97 o
   0  -2  14      696.34      696.67     15.28 o
   1  -2  14      292.33      301.84      9.86 o
   2  -2  14     2747.43     2522.08     40.60 o
   3  -2  14     2799.51     2702.53     42.51 o
   4  -2  14     3685.24     3532.27     43.66 o
   5  -2  14     2169.33     2100.64     30.20 o
   6  -2  14      249.40      256.72      8.93 o
   7  -2  14      700.42      743.38     17.93 o
   8  -2  14      625.67      610.30     12.75 o
   9  -2  14        1.41       -0.37      3.50 o
  -5  -1  14       62.66       72.53      7.54 o
  -4  -1  14      343.99      346.50     10.79 o
  -3  -1  14        2.64        6.05      3.69 o
  -2  -1  14      964.53      943.40     16.34 o
  -1  -1  14      676.21      648.74     14.59 o
   0  -1  14     6223.59     5914.50     69.76 o
   1  -1  14      882.64      868.94     17.01 o
   2  -1  14      272.53      269.29     10.30 o
   3  -1  14       46.00       50.99      5.77 o
   4  -1  14       76.20       77.85      7.42 o
   5  -1  14       36.70       29.73      4.42 o
   6  -1  14      621.84      594.90     13.04 o
   7  -1  14     1608.23     1589.41     28.39 o
   8  -1  14     1510.29     1490.84     24.38 o
   9  -1  14     1303.56     1372.43     27.30 o
  -5   0  14       57.66       46.87      6.53 o
  -4   0  14     1758.67     1795.83     27.58 o
  -3   0  14      961.41      943.36     17.67 o
  -2   0  14     2547.97     2474.92     30.78 o
  -1   0  14      431.08      432.40     10.35 o
   0   0  14      154.88      141.84      7.12 o
   1   0  14     2209.71     2107.44     30.25 o
   2   0  14      272.61      212.32      9.14 o
   3   0  14        1.70        2.96      3.47 o
   4   0  14     1458.55     1399.16     25.99 o
   5   0  14     4706.50     4578.60     54.01 o
   6   0  14     3877.82     3783.31     46.91 o
   7   0  14        5.29        3.19      3.77 o
   8   0  14       55.86       57.35      6.06 o
   9   0  14      293.86      300.35     11.66 o
  10   0  14       16.05       17.01      5.06 o
  -6   1  14      856.65      905.04     39.48 o
  -5   1  14      689.53      695.20     17.68 o
  -4   1  14      692.09      722.90     15.17 o
  -3   1  14        3.48        4.39      3.32 o
  -2   1  14      297.01      269.82     10.89 o
  -1   1  14       27.14       31.65      3.89 o
   0   1  14      291.43      321.16      8.56 o
   1   1  14     1706.55     1687.69     25.39 o
   2   1  14     3390.09     3261.58     63.90 o
   3   1  14      992.77     1002.29     20.45 o
   4   1  14      130.11      137.52      7.69 o
   5   1  14      481.44      437.01     12.67 o
   6   1  14      251.67      243.64      8.26 o
   7   1  14      607.66      627.27     13.31 o
   8   1  14      178.27      189.94      8.84 o
   9   1  14      295.13      324.61     11.94 o
  10   1  14     1529.09     1613.49     30.89 o
  -5   2  14      127.56      111.43     11.50 o
  -4   2  14        0.09        0.95      2.29 o
  -3   2  14      102.34      110.78      8.08 o
  -2   2  14     1363.84     1318.78     19.08 o
  -1   2  14     2294.25     2341.27     28.72 o
   0   2  14     2477.65     2366.50     28.72 o
   1   2  14     1441.43     1377.52     21.74 o
   2   2  14      805.45      762.54     16.66 o
   3   2  14      471.84      443.73     12.34 o
   4   2  14      107.80      102.72      7.11 o
   5   2  14      176.30      188.97      8.51 o
   6   2  14     1623.97     1581.92     22.67 o
   7   2  14     3224.63     3213.57     58.27 o
   8   2  14     2317.47     2363.27     32.63 o
   9   2  14      683.55      690.52     17.04 o
  10   2  14        6.36        1.50      4.15 o
  11   2  14      196.23      197.36     10.38 o
  -5   3  14     1058.33     1093.61     21.98 o
  -4   3  14     1135.25     1062.21     21.28 o
  -3   3  14     1272.85     1283.42     20.53 o
  -2   3  14      415.02      404.45     12.88 o
  -1   3  14        2.96        3.59      3.85 o
   0   3  14      808.22      776.96     12.98 o
   1   3  14      873.60      889.19     13.15 o
   2   3  14      118.39       96.49      5.63 o
   3   3  14     3889.49     3622.45     44.48 o
   4   3  14     3906.43     3889.93     47.21 o
   5   3  14      441.39      464.49     11.29 o
   6   3  14      161.68      147.62      7.84 o
   7   3  14       29.23       25.72      3.69 o
   8   3  14      208.12      202.89      7.59 o
   9   3  14       21.04       24.42      4.92 o
  10   3  14      369.45      376.88     12.88 o
  11   3  14     1343.66     1384.84     27.84 o
  -5   4  14      579.72      587.59     14.54 o
  -4   4  14      165.89      156.35      7.64 o
  -3   4  14       42.57       44.40      3.81 o
  -2   4  14      449.88      435.88      8.57 o
  -1   4  14        7.27       13.49      2.85 o
   0   4  14     2326.44     2221.16     27.66 o
   1   4  14     6554.77     6353.88     63.50 o
   2   4  14     3057.73     2917.72     36.09 o
   3   4  14     1087.86      992.66     19.40 o
   4   4  14       20.87       14.40      4.44 o
   5   4  14       49.61       51.19      4.67 o
   6   4  14      326.64      320.56      9.30 o
   7   4  14      199.03      207.97      6.09 o
   8   4  14     1767.25     1698.00     22.24 o
   9   4  14     3077.64     3048.79     39.80 o
  10   4  14       31.93       48.36      7.30 o
  11   4  14      298.13      345.22     12.67 o
  -5   5  14      100.75       96.91      6.43 o
  -4   5  14      286.95      276.59      8.77 o
  -3   5  14      494.02      534.52      9.55 o
  -2   5  14     1848.43     1908.21     21.86 o
  -1   5  14      975.86      957.66     13.38 o
   0   5  14       12.92        6.89      3.06 o
   1   5  14      250.07      224.79      5.91 o
   2   5  14      421.60      410.70      9.81 o
   3   5  14       14.53       14.04      3.18 o
   4   5  14       15.52       13.05      4.24 o
   5   5  14     2243.19     2182.37     40.90 o
   6   5  14     1823.78     1856.87     26.75 o
   7   5  14     1530.01     1479.91     32.19 o
   8   5  14      266.87      283.23      7.54 o
   9   5  14       10.44       12.24      3.05 o
  10   5  14      966.40      990.08     26.00 o
  11   5  14        0.31        6.10      4.34 o
  12   5  14      210.30      221.86     11.12 o
  -5   6  14      620.01      672.84     23.19 o
  -4   6  14     1183.11     1246.04     31.70 o
  -3   6  14      313.31      316.66      9.22 o
  -2   6  14      289.74      298.27      6.49 o
  -1   6  14      725.06      704.47     10.74 o
   0   6  14      946.87      894.93     13.87 o
   1   6  14      295.46      327.88     16.93 o
   2   6  14     2658.64     2572.19     39.03 o
   3   6  14     1125.67     1134.55     18.35 o
   4   6  14     2273.00     2210.53     29.91 o
   5   6  14      571.28      563.98     12.13 o
   6   6  14       40.94       38.06      4.65 o
   7   6  14      307.44      274.51      9.83 o
   8   6  14      530.94      518.33     10.05 o
   9   6  14      449.35      465.69     10.06 o
  10   6  14      833.30      845.97     23.18 o
  11   6  14     1717.59     1654.56     37.61 o
  12   6  14     1160.56     1211.15     25.80 o
  -4   7  14        5.17        0.00      7.90 o
  -3   7  14      146.97      161.74      9.83 o
  -2   7  14      771.86      804.68     16.26 o
  -1   7  14     2501.51     2453.04     28.53 o
   0   7  14     5168.84     5111.56     54.69 o
   1   7  14     2295.56     2196.03     41.65 o
   2   7  14      942.76      913.60     15.77 o
   3   7  14        1.61        1.85      2.54 o
   4   7  14       33.41       42.14      4.50 o
   5   7  14      255.50      236.81      7.63 o
   6   7  14     1150.20     1149.45     19.07 o
   7   7  14     2878.03     2772.76     36.26 o
   8   7  14     1677.16     1759.34     29.82 o
   9   7  14     1067.64     1063.29     16.19 o
  10   7  14      208.97      221.34      8.21 o
  11   7  14      735.33      730.04     22.20 o
  12   7  14      246.55      256.35     11.09 o
  -2   8  14     1227.56     1281.77     38.99 o
  -1   8  14       83.61       89.23      3.85 o
   0   8  14       79.16       77.60      4.22 o
   1   8  14       47.75       42.12      3.59 o
   2   8  14      930.75      911.96     17.95 o
   3   8  14      156.28      180.40      6.89 o
   4   8  14     1889.55     1825.10     25.80 o
   5   8  14     2073.91     2064.25     28.58 o
   6   8  14      910.61      911.81     16.37 o
   7   8  14      548.05      547.25     12.44 o
   8   8  14       31.07       36.25      4.30 o
   9   8  14       48.18       35.37      4.27 o
  10   8  14      164.79      178.68      7.47 o
  11   8  14        1.42        8.88      5.58 o
  12   8  14     1242.20     1290.84     38.00 o
  -3   9  14       56.35       37.50     11.84 o
  -2   9  14     1050.80     1099.74     37.52 o
  -1   9  14        3.98        5.91      5.56 o
   0   9  14      414.12      446.04     11.25 o
   1   9  14     1567.42     1544.62     39.48 o
   2   9  14     2775.33     2829.19     52.21 o
   3   9  14     1345.47     1422.79     24.32 o
   4   9  14       31.60       37.55      4.49 o
   5   9  14      299.88      296.00      9.99 o
   6   9  14      563.28      591.72     14.40 o
   7   9  14       21.37       25.82      4.28 o
   8   9  14      195.22      216.44      7.87 o
   9   9  14     2138.33     2069.79     25.25 o
  10   9  14     2357.60     2500.19     30.52 o
  11   9  14     2605.54     2645.06     70.07 o
  12   9  14      207.06      308.92     19.74 o
  -3  10  14      285.12      246.74     21.71 o
  -2  10  14      650.40      699.12     18.12 o
  -1  10  14     1589.49     1624.75     27.49 o
   0  10  14     2615.77     2547.88     38.58 o
   1  10  14      302.94      282.49     13.20 o
   2  10  14      117.74      106.77      6.05 o
   3  10  14      202.59      202.26      7.31 o
   4  10  14      100.46      105.59      6.53 o
   5  10  14     1114.10     1075.10     20.61 o
   6  10  14     1055.44     1072.01     20.86 o
   7  10  14     2556.07     2525.83     47.97 o
   8  10  14     2299.10     2223.50     47.72 o
   9  10  14      319.73      321.29     11.40 o
  10  10  14       93.80       97.84      5.45 o
  11  10  14       20.29       26.82      6.60 o
  12  10  14       60.18       57.53      8.70 o
  -2  11  14       35.26       30.18      6.06 o
  -1  11  14       29.32       28.46      4.03 o
   0  11  14      975.90      984.57     19.50 o
   1  11  14       30.01       25.87      8.39 o
   2  11  14      244.81      258.78      9.22 o
   3  11  14     2313.91     2318.63     36.51 o
   4  11  14     2978.23     2978.68     53.22 o
   5  11  14     1261.57     1312.93     23.69 o
   6  11  14        4.05        1.57      3.32 o
   7  11  14       30.26       26.81      4.49 o
   8  11  14      715.84      731.02     17.99 o
   9  11  14      750.59      820.11     18.99 o
  10  11  14      221.46      185.95      9.69 o
  11  11  14     1552.72     1584.78     34.29 o
  -1  12  14      266.97      278.67     19.74 o
   0  12  14     1357.62     1353.54     25.04 o
   1  12  14     1824.47     1874.78     31.48 o
   2  12  14      129.63      131.10      7.29 o
   3  12  14      233.10      246.73      9.57 o
   4  12  14       26.41       24.39      7.40 o
   5  12  14      372.53      380.77     14.46 o
   6  12  14       83.56       61.03      6.87 o
   7  12  14      480.14      454.91     16.39 o
   8  12  14      384.34      389.53     12.31 o
   9  12  14     2371.65     2327.05     37.99 o
  10  12  14     1277.90     1355.62     26.77 o
  11  12  14      313.97      358.69     13.49 o
   0  13  14       58.51       54.89      9.07 o
   1  13  14      308.15      316.81     14.42 o
   2  13  14       73.91       73.63      6.46 o
   3  13  14        9.70        5.69      3.91 o
   4  13  14      701.37      726.47     20.62 o
   5  13  14     1781.27     1727.47     36.51 o
   6  13  14     2797.22     2782.05     52.98 o
   7  13  14     2034.99     1999.38     41.86 o
   8  13  14        2.44       -0.90      8.39 o
   9  13  14        0.35       -0.14      4.74 o
  10  13  14      374.53      317.19     14.99 o
  11  13  14       88.33      115.78     10.47 o
   1  14  14        8.96        5.92      6.28 o
   2  14  14     1640.54     1626.04     30.16 o
   3  14  14     1086.72     1143.56     23.78 o
   4  14  14     1100.48     1045.39     26.80 o
   5  14  14      133.66      131.32     21.22 o
   6  14  14        7.79        3.52      4.74 o
   7  14  14      110.15      105.17     10.86 o
   8  14  14       11.92       -0.91      4.50 o
   9  14  14      450.75      446.01     17.41 o
  10  14  14     1415.03     1483.45     35.59 o
   2  15  14      598.60      617.71     37.01 o
   3  15  14      172.27      176.48      9.82 o
   4  15  14      384.95      374.26     13.34 o
   5  15  14        6.92        7.76      5.43 o
   6  15  14      199.16      180.76     11.37 o
   7  15  14      903.55      967.85     26.81 o
   8  15  14     1585.82     1515.97     36.27 o
   9  15  14      349.22      341.57     15.69 o
   5  16  14     1201.23     1263.66     62.67 o
   6  16  14      286.00      278.03     14.19 o
   7  16  14       53.96       31.50      6.60 o
  -1  -6  15      277.48      311.43     12.00 o
   0  -6  15      479.41      459.51     16.05 o
   1  -6  15     1548.55     1638.28     32.66 o
   2  -6  15     1199.29     1168.87     26.20 o
   3  -6  15      282.48      340.87     17.09 o
  -2  -5  15     1145.29     1175.54     26.16 o
  -1  -5  15     2369.51     2435.83     46.29 o
   0  -5  15      733.61      669.63     18.75 o
   1  -5  15        5.86        4.92      4.60 o
   2  -5  15      133.03      132.72      9.45 o
   3  -5  15       57.18       53.48      6.84 o
   4  -5  15       23.05       28.49      5.15 o
   5  -5  15      449.55      456.53     11.65 o
  -3  -4  15     2228.41     2313.06     31.89 o
  -2  -4  15      205.36      222.14     12.68 o
  -1  -4  15       52.25       58.33      6.32 o
   0  -4  15      438.32      453.88     14.87 o
   1  -4  15       15.16       22.87      5.44 o
   2  -4  15       72.61       71.08     11.64 o
   3  -4  15     1444.43     1339.16     29.51 o
   4  -4  15     1161.43     1200.87     19.91 o
   5  -4  15      776.23      789.49     18.28 o
   6  -4  15      255.61      245.11     13.18 o
  -4  -3  15      267.08      285.96     10.00 o
  -3  -3  15      216.69      227.02      9.06 o
  -2  -3  15      185.28      178.24      8.34 o
  -1  -3  15      846.04      849.33     18.27 o
   0  -3  15     1093.08     1025.30     20.25 o
   1  -3  15     1495.22     1436.97     28.23 o
   2  -3  15      188.90      182.11      9.99 o
   3  -3  15       22.57       27.89      5.36 o
   4  -3  15      391.45      396.23     13.65 o
   5  -3  15       36.55       48.71      4.88 o
   6  -3  15        3.04        1.68      4.06 o
   7  -3  15      289.96      298.43     11.88 o
  -4  -2  15       89.76       93.83      8.97 o
  -3  -2  15     2263.07     2258.85     33.57 o
  -2  -2  15     2457.72     2453.09     31.96 o
  -1  -2  15     2714.90     2738.40     38.75 o
   0  -2  15      119.97      111.82      7.41 o
   1  -2  15       64.77       61.71      8.02 o
   2  -2  15       30.28       33.26      5.98 o
   3  -2  15       23.77       18.72      4.65 o
   4  -2  15      258.87      320.40     14.97 o
   5  -2  15     2124.88     2148.80     29.93 o
   6  -2  15      491.30      499.49     13.94 o
   7  -2  15      844.52      872.21     20.41 o
   8  -2  15       37.02       43.20      6.06 o
  -4  -1  15      790.68      826.70     21.65 o
  -3  -1  15       26.26       27.71      4.55 o
  -2  -1  15       40.83       35.20      4.53 o
  -1  -1  15      173.22      182.83      7.66 o
   1  -1  15      840.90      790.50     18.65 o
   2  -1  15     1456.29     1450.05     27.66 o
   3  -1  15     1561.62     1578.16     29.37 o
   4  -1  15      711.46      720.28     19.36 o
   5  -1  15      359.81      377.99     16.75 o
   6  -1  15      545.32      506.81     12.82 o
   7  -1  15      107.35      104.46      7.54 o
   8  -1  15       20.96       17.37      4.92 o
   9  -1  15      171.91      160.08      9.99 o
  -4   0  15       74.51       62.26      5.92 o
  -3   0  15      561.40      629.79     13.32 o
  -2   0  15       92.28       99.64      6.17 o
  -1   0  15     2531.69     2473.21     31.20 o
   0   0  15     1911.89     1851.06     28.37 o
   1   0  15      615.00      669.91     15.02 o
   2   0  15       37.08       36.07      6.62 o
   3   0  15        1.70        7.13      4.01 o
   4   0  15       61.99       64.33      6.22 o
   5   0  15       20.31       20.60      4.73 o
   6   0  15      531.85      528.24     15.10 o
   7   0  15     1024.54     1023.66     18.46 o
   8   0  15      624.13      647.37     16.35 o
   9   0  15      730.81      745.50     22.90 o
  -5   1  15      432.83      425.55     14.26 o
  -4   1  15     2171.10     2209.10     32.18 o
  -3   1  15     1391.42     1384.52     20.93 o
  -2   1  15     1674.20     1592.46     24.23 o
  -1   1  15        0.12        8.50      3.32 o
   0   1  15       65.11       66.18      5.04 o
   1   1  15      106.01      123.42      6.97 o
   2   1  15        1.52       10.09      3.77 o
   3   1  15     1736.35     1589.98     28.57 o
   4   1  15     4042.99     3785.10     55.03 o
   5   1  15     1791.39     1766.75     31.11 o
   6   1  15     2840.16     2776.78     43.68 o
   7   1  15      198.43      199.17      7.48 o
   8   1  15       83.56       82.67      6.68 o
   9   1  15       56.98       66.09      7.82 o
  10   1  15       19.59       34.32      5.77 o
  -5   2  15      652.84      682.96     24.71 o
  -4   2  15      787.38      842.03     26.81 o
  -3   2  15      172.72      164.63      7.15 o
  -2   2  15      360.79      375.43      9.55 o
  -1   2  15       54.07       53.07      4.48 o
   0   2  15      467.23      498.08     10.78 o
   1   2  15     1861.26     1937.65     25.34 o
   2   2  15     1308.72     1339.99     25.05 o
   3   2  15     1037.89      999.34     20.79 o
   4   2  15        2.28        4.38      3.58 o
   5   2  15      856.90      836.87     18.89 o
   6   2  15       10.83        8.10      3.91 o
   7   2  15       28.01       23.15      3.69 o
   8   2  15      269.08      278.47      8.93 o
   9   2  15     1193.15     1165.62     23.47 o
  10   2  15     1236.84     1396.36     34.00 o
  -4   3  15      188.33      180.65      9.09 o
  -3   3  15      552.53      549.10     16.81 o
  -2   3  15     1309.62     1328.00     41.77 o
  -1   3  15     1626.17     1644.23     24.55 o
   0   3  15      377.63      403.87      9.22 o
   1   3  15        0.34        6.26      3.58 o
   2   3  15      537.84      469.78     15.67 o
   3   3  15     1060.54     1030.45     18.12 o
   4   3  15       35.23       27.77      3.85 o
   5   3  15      152.54      162.18      7.17 o
   6   3  15     1686.91     1691.35     29.75 o
   7   3  15     2493.77     2521.51     32.63 o
   8   3  15     1360.75     1409.19     22.07 o
   9   3  15      858.59      923.22     19.94 o
  10   3  15      394.68      415.61     17.27 o
  11   3  15        6.23       -1.18      5.86 o
  -4   4  15     1181.97     1256.58     23.53 o
  -3   4  15      869.64      934.80     15.48 o
  -2   4  15      302.93      313.20      7.75 o
  -1   4  15        3.61        5.21      4.17 o
   0   4  15      123.01      137.81      5.77 o
   1   4  15      284.88      276.22      7.64 o
   2   4  15     4554.02     4285.03     58.44 o
   3   4  15     2191.38     2107.38     29.47 o
   4   4  15     1864.66     1867.51     27.20 o
   5   4  15     1915.86     1863.10     27.24 o
   6   4  15        2.35        2.06      2.84 o
   7   4  15       45.25       47.61      7.12 o
   8   4  15      373.53      375.83      8.68 o
   9   4  15        3.33        3.45      3.45 o
  10   4  15      307.91      332.15     14.46 o
  11   4  15     1486.30     1528.17     36.51 o
  -4   5  15      127.68      130.36      6.98 o
  -3   5  15        2.48        3.09      2.75 o
  -2   5  15       29.33       26.81      3.09 o
  -1   5  15      966.09      903.32     13.31 o
   0   5  15     2276.14     2162.07     31.18 o
   1   5  15     2412.99     2326.88     33.19 o
   2   5  15     2365.54     2276.94     30.93 o
[truncated: 32,590 more chars]
